# Supplementary material for: Dibromido[1,1′-dibenzyl-2,2′-(sulfane­diyl­dimethyl­ene)di-1H-benzimidazole]­cadmium(II) dimethyl­formamide solvate
Source: Acta Crystallogr Sect E Struct Rep Online. 2010 Jul 21;66(Pt 8):m993. doi: 10.1107/S1600536810028448 (PMC3007206; doi:10.1107/S1600536810028448)
Supplement: Supplementary file 1 [file e-66-0m993-sup1.cif]

##############################################################################
###                                                                        ###
###        Electronic paper (Acta Crystallographica Section E)             ###
###                                                                        ###
##############################################################################
#                                                                            #
# This CIF contains the data in a paper accepted for publication in Acta     #
# Crystallographica Section E. It conforms to the requirements of Notes      #
# for Authors for Section E, and has been peer reviewed under the auspices   #
# of the IUCr Commission on Journals.                                        #
#                                                                            #
# Full details of the Crystallographic Information File format               #
# are given in the paper "The Crystallographic Information File (CIF):       #
# a New Standard Archive File for Crystallography" by S. R. Hall, F. H.      #
# Allen and I. D. Brown [Acta Cryst. (1991), A47, 655-685].                  #
#                                                                            #
# The current version of the core CIF dictionary is obtainable from          #
# ftp://ftp.iucr.org/pub/cif_core.dic. The current version number is 2.4.    #
#                                                                            #
# Software is freely available for graphical display of the structure(s) in  #
# this CIF.  For information consult the CIF home page http://www.iucr.org/  #
# cif/home.html                                                              #
#                                                                            #
# This file may be used for bona fide research purposes within the           #
# scientific community so long as proper attribution is given to the journal # 
# article from which it was obtained.                                        #
#                                                                            #
##############################################################################
                                             
data_global
_audit_creation_method     SHELXL-97
_journal_data_validation_number     ?
_journal_date_recd_electronic     2010-07-11
_journal_date_accepted     2010-07-16
_journal_name_full     'Acta Crystallographica, Section E'
_journal_year     2010
_journal_volume     66
_journal_issue      8
_journal_page_first     m993
_journal_page_last     m993
_journal_paper_category     QM
_journal_coeditor_code     LH5084
_publ_contact_author_name     'Huilu Wu'
_publ_contact_author_address
;
 School of Chemical and Biological Engineering
 Lanzhou Jiaotong University
 Lanzhou 730070
 China
;
_publ_contact_author_email     wuhuilu@163.com
_publ_contact_author_fax     '+86 931 4956512'
_publ_contact_author_phone     '+86 13893117544'
_publ_section_title
;\
Dibromido[1,1'-dibenzyl-2,2'-(sulfanediyldimethylene)di-1<i>H</i>-\
benzimidazole]cadmium(II) dimethylformamide solvate
;
loop_
    _publ_author_name
    _publ_author_address
    'Kaitong Wang'
;
 School of Chemical and Biological Engineering
 Lanzhou Jiaotong University
 Lanzhou 730070
 People's Republic of China
;
    'Jingkun Yuan'
;
 School of Chemical and Biological Engineering
 Lanzhou Jiaotong University
 Lanzhou 730070
 People's Republic of China
;
    'Guisheng Chen'
;
 School of Chemical and Biological Engineering
 Lanzhou Jiaotong University
 Lanzhou 730070
 People's Republic of China
;
    'Qian Chen'
;
 School of Chemical and Biological Engineering
 Lanzhou Jiaotong University
 Lanzhou 730070
 People's Republic of China
;
    'Huilu Wu'
;
 School of Chemical and Biological Engineering
 Lanzhou Jiaotong University
 Lanzhou 730070
 People's Republic of China
;
data_I
_chemical_name_systematic
;
Dibromido[1,1'-dibenzyl-2,2'-(sulfanediyldimethylene)di-1<i>H</i>-
benzimidazole]cadmium(II) dimethylformamide solvate
;
_chemical_name_common     ?
_chemical_formula_moiety     'C30 H26 Br2 Cd N4 S, C3 H7 N O'
_chemical_formula_sum     'C33 H33 Br2 Cd N5 O S'
_chemical_formula_iupac     '[Cd Br2 (C30 H26 N4 S)], C3 H7 N O'
_chemical_formula_weight     819.92
_chemical_melting_point     ?
_symmetry_cell_setting     monoclinic
_symmetry_space_group_name_H-M     'P 21/m'
_symmetry_space_group_name_Hall     '-P 2yb'
loop_
    _symmetry_equiv_pos_as_xyz
    'x, y, z'
    '-x, y+1/2, -z'
    '-x, -y, -z'
    'x, -y-1/2, z'
_cell_length_a     9.7437(8)
_cell_length_b     16.7792(14)
_cell_length_c     10.5931(9)
_cell_angle_alpha     90.00
_cell_angle_beta     110.0290(10)
_cell_angle_gamma     90.00
_cell_volume     1627.1(2)
_cell_formula_units_Z     2
_cell_measurement_reflns_used     3975
_cell_measurement_theta_min     2.22
_cell_measurement_theta_max     27.32
_cell_measurement_temperature     296(2)
_exptl_crystal_description     block
_exptl_crystal_colour     yellow
_exptl_crystal_size_max     0.36
_exptl_crystal_size_mid     0.32
_exptl_crystal_size_min     0.28
_exptl_crystal_density_diffrn     1.674
_exptl_crystal_density_meas     ?
_exptl_crystal_density_method     'not measured'
_exptl_crystal_F_000     816
_exptl_absorpt_coefficient_mu     3.226
_exptl_absorpt_correction_type     multi-scan
_exptl_absorpt_process_details     '(SADABS; Bruker, 2006)'
_exptl_absorpt_correction_T_min     0.3897
_exptl_absorpt_correction_T_max     0.4653
_exptl_special_details
;
;
_diffrn_ambient_temperature     296(2)
_diffrn_radiation_type     MoK\a
_diffrn_radiation_wavelength     0.71073
_diffrn_radiation_source     'fine-focus sealed tube'
_diffrn_radiation_monochromator     graphite
_diffrn_measurement_device_type     'Bruker APEXII area-detector'
_diffrn_measurement_method     '\w scans'
_diffrn_detector_area_resol_mean     ?
_diffrn_reflns_number     9062
_diffrn_reflns_av_R_equivalents     0.0266
_diffrn_reflns_av_sigmaI/netI     0.0308
_diffrn_reflns_theta_min     2.05
_diffrn_reflns_theta_max     26.00
_diffrn_reflns_theta_full     26.00
_diffrn_measured_fraction_theta_max     0.998
_diffrn_measured_fraction_theta_full     0.998
_diffrn_reflns_limit_h_min     -11
_diffrn_reflns_limit_h_max     12
_diffrn_reflns_limit_k_min     -20
_diffrn_reflns_limit_k_max     20
_diffrn_reflns_limit_l_min     -13
_diffrn_reflns_limit_l_max     6
_diffrn_standards_number     ?
_diffrn_standards_interval_count     ?
_diffrn_standards_interval_time     ?
_diffrn_standards_decay_%     ?
_refine_special_details
;
Refinement of <i>F</i>^2^ against ALL reflections. The weighted <i>R</i>-factor
<i>wR</i> and goodness of fit <i>S</i> are based on <i>F</i>^2^, conventional
<i>R</i>-factors <i>R</i> are based on <i>F</i>, with <i>F</i> set to zero for
negative <i>F</i>^2^. The threshold expression of <i>F</i>^2^ >
\s(<i>F</i>^2^) is used only for calculating <i>R</i>-factors(gt) <i>etc</i>.
and is not relevant to the choice of reflections for refinement.
<i>R</i>-factors based on <i>F</i>^2^ are statistically about twice as large
as those based on <i>F</i>, and <i>R</i>- factors based on ALL data will be
even larger.
;
_reflns_number_total     3305
_reflns_number_gt     2742
_reflns_threshold_expression     I>2\s(I)
_refine_ls_structure_factor_coef     Fsqd
_refine_ls_matrix_type     full
_refine_ls_R_factor_all     0.0393
_refine_ls_R_factor_gt     0.0291
_refine_ls_wR_factor_gt     0.0715
_refine_ls_wR_factor_ref     0.0769
_refine_ls_goodness_of_fit_ref     1.046
_refine_ls_restrained_S_all     1.046
_refine_ls_number_reflns     3305
_refine_ls_number_parameters     211
_refine_ls_number_restraints     0
_refine_ls_hydrogen_treatment     constr
_refine_ls_weighting_scheme     calc
_refine_ls_weighting_details
         'calc w=1/[\s^2^(Fo^2^)+(0.0374P)^2^+0.7961P] where P=(Fo^2^+2Fc^2^)/3'
_atom_sites_solution_hydrogens     geom
_atom_sites_solution_primary     direct
_atom_sites_solution_secondary     difmap
_refine_ls_shift/su_max     0.000
_refine_ls_shift/su_mean     0.000
_refine_diff_density_max     0.779
_refine_diff_density_min     -0.636
_refine_ls_extinction_method     'SHELXL97 (Sheldrick, 2008)'
_refine_ls_extinction_coef     0.0025(4)
_refine_ls_extinction_expression
                                  'Fc^*^=kFc[1+0.001xFc^2^\l^3^/sin(2\q)]^-1/4^'
loop_
    _atom_type_symbol
    _atom_type_description
    _atom_type_scat_dispersion_real
    _atom_type_scat_dispersion_imag
    _atom_type_scat_source
    'C' 'C' 0.0033 0.0016
                         'International Tables Vol C Tables 4.2.6.8 and 6.1.1.4'
    'H' 'H' 0.0000 0.0000
                         'International Tables Vol C Tables 4.2.6.8 and 6.1.1.4'
    'N' 'N' 0.0061 0.0033
                         'International Tables Vol C Tables 4.2.6.8 and 6.1.1.4'
    'O' 'O' 0.0106 0.0060
                         'International Tables Vol C Tables 4.2.6.8 and 6.1.1.4'
    'S' 'S' 0.1246 0.1234
                         'International Tables Vol C Tables 4.2.6.8 and 6.1.1.4'
    'Br' 'Br' -0.2901 2.4595
                         'International Tables Vol C Tables 4.2.6.8 and 6.1.1.4'
    'Cd' 'Cd' -0.8075 1.2024
                         'International Tables Vol C Tables 4.2.6.8 and 6.1.1.4'
_computing_data_collection     'APEX2 (Bruker, 2006)'
_computing_cell_refinement     'SAINT (Bruker, 2006)'
_computing_data_reduction     'SAINT (Bruker, 2006)'
_computing_structure_solution     'SHELXS97 (Sheldrick, 2008)'
_computing_structure_refinement     'SHELXL97 (Sheldrick, 2008)'
_computing_molecular_graphics     'SHELXTL (Sheldrick, 2008)'
_computing_publication_material     'SHELXTL (Sheldrick, 2008)'
loop_
    _atom_site_type_symbol
    _atom_site_label
    _atom_site_fract_x
    _atom_site_fract_y
    _atom_site_fract_z
    _atom_site_U_iso_or_equiv
    _atom_site_adp_type
    _atom_site_calc_flag
    _atom_site_refinement_flags
    _atom_site_occupancy
    _atom_site_disorder_assembly
    _atom_site_disorder_group
    Br Br1 0.53761(5) 0.2500 0.42042(5) 0.05529(15) Uani d S 1 . .
    Br Br2 0.95622(6) 0.2500 0.72708(5) 0.05828(15) Uani d S 1 . .
    C C1 1.0172(3) 0.16482(17) 0.2726(3) 0.0434(7) Uani d . 1 . .
    H H1A 0.9562 0.1832 0.1844 0.052 Uiso calc R 1 . .
    H H1B 1.1010 0.1377 0.2630 0.052 Uiso calc R 1 . .
    C C2 0.9329(3) 0.10786(16) 0.3253(3) 0.0343(6) Uani d . 1 . .
    C C3 0.9688(3) -0.01196(18) 0.1929(3) 0.0410(7) Uani d . 1 . .
    H H3A 1.0153 -0.0620 0.2295 0.049 Uiso calc R 1 . .
    H H3B 1.0400 0.0207 0.1714 0.049 Uiso calc R 1 . .
    C C4 0.8399(3) -0.02804(19) 0.0656(3) 0.0444(7) Uani d . 1 . .
    C C5 0.7349(5) 0.0278(3) 0.0121(4) 0.0949(16) Uani d . 1 . .
    H H5 0.7429 0.0777 0.0523 0.114 Uiso calc R 1 . .
    C C6 0.6156(6) 0.0109(4) -0.1025(5) 0.117(2) Uani d . 1 . .
    H H6 0.5439 0.0493 -0.1376 0.140 Uiso calc R 1 . .
    C C7 0.6033(5) -0.0607(3) -0.1629(4) 0.0825(13) Uani d . 1 . .
    H H7 0.5234 -0.0716 -0.2395 0.099 Uiso calc R 1 . .
    C C8 0.7068(5) -0.1163(3) -0.1119(3) 0.0691(11) Uani d . 1 . .
    H H8 0.6985 -0.1656 -0.1539 0.083 Uiso calc R 1 . .
    C C9 0.8260(4) -0.1008(2) 0.0029(3) 0.0545(8) Uani d . 1 . .
    H H9 0.8967 -0.1398 0.0376 0.065 Uiso calc R 1 . .
    C C10 0.8378(3) -0.00630(16) 0.3597(3) 0.0343(6) Uani d . 1 . .
    C C11 0.7924(3) -0.08440(17) 0.3631(3) 0.0432(7) Uani d . 1 . .
    H H11 0.8186 -0.1248 0.3157 0.052 Uiso calc R 1 . .
    C C12 0.7067(3) -0.09879(19) 0.4403(3) 0.0491(7) Uani d . 1 . .
    H H12 0.6721 -0.1501 0.4436 0.059 Uiso calc R 1 . .
    C C13 0.6703(3) -0.03818(19) 0.5139(3) 0.0468(7) Uani d . 1 . .
    H H13 0.6136 -0.0506 0.5662 0.056 Uiso calc R 1 . .
    C C14 0.7157(3) 0.03915(18) 0.5110(3) 0.0421(7) Uani d . 1 . .
    H H14 0.6912 0.0791 0.5603 0.051 Uiso calc R 1 . .
    C C15 0.8005(3) 0.05523(17) 0.4308(3) 0.0351(6) Uani d . 1 . .
    C C16 0.6054(6) 0.2500 1.0757(6) 0.0683(14) Uani d S 1 . .
    H H16 0.5334 0.2500 1.1148 0.082 Uiso calc SR 1 . .
    C C17 0.4073(8) 0.2500 0.8662(7) 0.111(3) Uani d S 1 . .
    H H17A 0.3912 0.2763 0.7819 0.166 Uiso calc PR 0.50 . .
    H H17B 0.3553 0.2776 0.9152 0.166 Uiso calc PR 0.50 . .
    H H17C 0.3728 0.1961 0.8502 0.166 Uiso calc PR 0.50 . .
    C C18 0.6637(11) 0.2500 0.8761(10) 0.133(3) Uani d S 1 . .
    H H18A 0.6547 0.2014 0.8260 0.199 Uiso calc PR 0.50 . .
    H H18B 0.7607 0.2540 0.9405 0.199 Uiso calc PR 0.50 . .
    H H18C 0.6452 0.2946 0.8158 0.199 Uiso calc PR 0.50 . .
    Cd Cd1 0.81788(3) 0.2500 0.46873(3) 0.04091(11) Uani d S 1 . .
    N N1 0.8612(2) 0.12589(13) 0.4073(2) 0.0359(5) Uani d . 1 . .
    N N2 0.9223(2) 0.02893(13) 0.2940(2) 0.0355(5) Uani d . 1 . .
    N N3 0.5618(5) 0.2500 0.9435(5) 0.0682(12) Uani d S 1 . .
    O O1 0.7309(5) 0.2500 1.1506(5) 0.1167(18) Uani d S 1 . .
    S S1 1.07918(11) 0.2500 0.38353(10) 0.0414(2) Uani d S 1 . .
loop_
    _atom_site_aniso_label
    _atom_site_aniso_U_11
    _atom_site_aniso_U_22
    _atom_site_aniso_U_33
    _atom_site_aniso_U_12
    _atom_site_aniso_U_13
    _atom_site_aniso_U_23
    Br1 0.0422(3) 0.0582(3) 0.0688(3) 0.000 0.0232(2) 0.000
    Br2 0.0716(3) 0.0552(3) 0.0480(3) 0.000 0.0204(2) 0.000
    C1 0.0503(17) 0.0394(16) 0.0495(16) -0.0028(13) 0.0285(14) -0.0058(13)
    C2 0.0313(13) 0.0363(15) 0.0343(13) 0.0002(11) 0.0099(11) -0.0025(11)
    C3 0.0445(16) 0.0412(16) 0.0406(15) 0.0036(13) 0.0189(13) -0.0089(12)
    C4 0.0488(17) 0.0510(18) 0.0343(15) 0.0001(14) 0.0156(13) -0.0017(12)
    C5 0.096(3) 0.082(3) 0.070(3) 0.035(3) -0.018(2) -0.023(2)
    C6 0.099(4) 0.139(5) 0.071(3) 0.049(4) -0.023(3) -0.013(3)
    C7 0.067(3) 0.132(4) 0.041(2) -0.013(3) 0.0088(18) -0.010(2)
    C8 0.083(3) 0.081(3) 0.0469(19) -0.034(2) 0.027(2) -0.0184(19)
    C9 0.066(2) 0.055(2) 0.0441(17) -0.0117(16) 0.0214(16) -0.0056(14)
    C10 0.0282(13) 0.0381(14) 0.0342(14) 0.0013(11) 0.0075(11) 0.0008(11)
    C11 0.0428(16) 0.0383(16) 0.0468(16) 0.0023(13) 0.0131(13) 0.0017(13)
    C12 0.0426(16) 0.0401(17) 0.0612(19) -0.0004(13) 0.0134(15) 0.0135(14)
    C13 0.0357(15) 0.0560(19) 0.0510(18) 0.0053(14) 0.0179(14) 0.0176(14)
    C14 0.0362(14) 0.0488(17) 0.0434(16) 0.0070(13) 0.0164(13) 0.0046(13)
    C15 0.0268(13) 0.0409(15) 0.0353(14) 0.0014(11) 0.0077(11) 0.0006(11)
    C16 0.049(3) 0.071(4) 0.077(4) 0.000 0.011(3) 0.000
    C17 0.075(5) 0.161(8) 0.077(4) 0.000 0.001(4) 0.000
    C18 0.134(8) 0.157(9) 0.136(7) 0.000 0.083(6) 0.000
    Cd1 0.04412(19) 0.03567(18) 0.0520(2) 0.000 0.02820(15) 0.000
    N1 0.0345(12) 0.0377(12) 0.0394(12) -0.0018(10) 0.0175(10) -0.0041(10)
    N2 0.0356(12) 0.0363(12) 0.0355(12) -0.0006(10) 0.0132(10) -0.0036(9)
    N3 0.057(3) 0.073(3) 0.073(3) 0.000 0.020(2) 0.000
    O1 0.062(3) 0.149(5) 0.116(4) 0.000 0.002(3) 0.000
    S1 0.0379(5) 0.0342(5) 0.0486(6) 0.000 0.0104(4) 0.000
_geom_special_details
;
All e.s.d.'s (except the e.s.d. in the dihedral angle between two l.s. planes)
are estimated using the full covariance matrix. The cell e.s.d.'s are taken
into account individually in the estimation of e.s.d.'s in distances, angles
and torsion angles; correlations between e.s.d.'s in cell parameters are only
used when they are defined by crystal symmetry. An approximate (isotropic)
treatment of cell e.s.d.'s is used for estimating e.s.d.'s involving l.s.
planes.
;
loop_
    _geom_bond_atom_site_label_1
    _geom_bond_atom_site_label_2
    _geom_bond_site_symmetry_2
    _geom_bond_distance
    _geom_bond_publ_flag
    Br1 Cd1 . 2.6004(6) ?
    Br2 Cd1 . 2.6038(6) ?
    C1 C2 . 1.488(4) ?
    C1 S1 . 1.817(3) ?
    C1 H1A . 0.9700 ?
    C1 H1B . 0.9700 ?
    C2 N1 . 1.322(3) ?
    C2 N2 . 1.360(3) ?
    C3 N2 . 1.468(3) ?
    C3 C4 . 1.519(4) ?
    C3 H3A . 0.9700 ?
    C3 H3B . 0.9700 ?
    C4 C5 . 1.360(5) ?
    C4 C9 . 1.374(4) ?
    C5 C6 . 1.393(6) ?
    C5 H5 . 0.9300 ?
    C6 C7 . 1.347(7) ?
    C6 H6 . 0.9300 ?
    C7 C8 . 1.344(6) ?
    C7 H7 . 0.9300 ?
    C8 C9 . 1.389(5) ?
    C8 H8 . 0.9300 ?
    C9 H9 . 0.9300 ?
    C10 N2 . 1.380(3) ?
    C10 C11 . 1.387(4) ?
    C10 C15 . 1.397(4) ?
    C11 C12 . 1.376(4) ?
    C11 H11 . 0.9300 ?
    C12 C13 . 1.399(5) ?
    C12 H12 . 0.9300 ?
    C13 C14 . 1.375(4) ?
    C13 H13 . 0.9300 ?
    C14 C15 . 1.399(4) ?
    C14 H14 . 0.9300 ?
    C15 N1 . 1.385(3) ?
    C16 O1 . 1.208(7) ?
    C16 N3 . 1.316(7) ?
    C16 H16 . 0.9300 ?
    C17 N3 . 1.446(8) ?
    C17 H17A . 0.9600 ?
    C17 H17B . 0.9600 ?
    C17 H17C . 0.9600 ?
    C18 N3 . 1.408(9) ?
    C18 H18A . 0.9600 ?
    C18 H18B . 0.9600 ?
    C18 H18C . 0.9600 ?
    Cd1 N1 . 2.264(2) ?
    Cd1 N1 4_565 2.264(2) ?
    Cd1 S1 . 2.9784(11) ?
    S1 C1 4_565 1.817(3) ?
loop_
    _geom_angle_atom_site_label_1
    _geom_angle_atom_site_label_2
    _geom_angle_atom_site_label_3
    _geom_angle_site_symmetry_1
    _geom_angle_site_symmetry_3
    _geom_angle
    _geom_angle_publ_flag
    C2 C1 S1 . . 111.48(19) ?
    C2 C1 H1A . . 109.3 ?
    S1 C1 H1A . . 109.3 ?
    C2 C1 H1B . . 109.3 ?
    S1 C1 H1B . . 109.3 ?
    H1A C1 H1B . . 108.0 ?
    N1 C2 N2 . . 111.7(2) ?
    N1 C2 C1 . . 125.7(2) ?
    N2 C2 C1 . . 122.6(2) ?
    N2 C3 C4 . . 111.3(2) ?
    N2 C3 H3A . . 109.4 ?
    C4 C3 H3A . . 109.4 ?
    N2 C3 H3B . . 109.4 ?
    C4 C3 H3B . . 109.4 ?
    H3A C3 H3B . . 108.0 ?
    C5 C4 C9 . . 118.4(3) ?
    C5 C4 C3 . . 121.5(3) ?
    C9 C4 C3 . . 120.1(3) ?
    C4 C5 C6 . . 120.4(4) ?
    C4 C5 H5 . . 119.8 ?
    C6 C5 H5 . . 119.8 ?
    C7 C6 C5 . . 120.6(5) ?
    C7 C6 H6 . . 119.7 ?
    C5 C6 H6 . . 119.7 ?
    C8 C7 C6 . . 119.7(4) ?
    C8 C7 H7 . . 120.2 ?
    C6 C7 H7 . . 120.2 ?
    C7 C8 C9 . . 120.6(4) ?
    C7 C8 H8 . . 119.7 ?
    C9 C8 H8 . . 119.7 ?
    C4 C9 C8 . . 120.3(4) ?
    C4 C9 H9 . . 119.9 ?
    C8 C9 H9 . . 119.9 ?
    N2 C10 C11 . . 131.9(3) ?
    N2 C10 C15 . . 105.4(2) ?
    C11 C10 C15 . . 122.7(3) ?
    C12 C11 C10 . . 116.4(3) ?
    C12 C11 H11 . . 121.8 ?
    C10 C11 H11 . . 121.8 ?
    C11 C12 C13 . . 121.7(3) ?
    C11 C12 H12 . . 119.2 ?
    C13 C12 H12 . . 119.2 ?
    C14 C13 C12 . . 121.9(3) ?
    C14 C13 H13 . . 119.1 ?
    C12 C13 H13 . . 119.1 ?
    C13 C14 C15 . . 117.2(3) ?
    C13 C14 H14 . . 121.4 ?
    C15 C14 H14 . . 121.4 ?
    N1 C15 C10 . . 109.2(2) ?
    N1 C15 C14 . . 130.7(3) ?
    C10 C15 C14 . . 120.1(3) ?
    O1 C16 N3 . . 125.8(6) ?
    O1 C16 H16 . . 117.1 ?
    N3 C16 H16 . . 117.1 ?
    N3 C17 H17A . . 109.5 ?
    N3 C17 H17B . . 109.5 ?
    H17A C17 H17B . . 109.5 ?
    N3 C17 H17C . . 109.5 ?
    H17A C17 H17C . . 109.5 ?
    H17B C17 H17C . . 109.5 ?
    N3 C18 H18A . . 109.5 ?
    N3 C18 H18B . . 109.5 ?
    H18A C18 H18B . . 109.5 ?
    N3 C18 H18C . . 109.5 ?
    H18A C18 H18C . . 109.5 ?
    H18B C18 H18C . . 109.5 ?
    N1 Cd1 N1 . 4_565 133.74(11) ?
    N1 Cd1 Br1 . . 103.31(6) ?
    N1 Cd1 Br1 4_565 . 103.31(6) ?
    N1 Cd1 Br2 . . 102.82(6) ?
    N1 Cd1 Br2 4_565 . 102.82(6) ?
    Br1 Cd1 Br2 . . 109.732(19) ?
    N1 Cd1 S1 . . 69.50(5) ?
    N1 Cd1 S1 4_565 . 69.50(5) ?
    Br1 Cd1 S1 . . 152.80(3) ?
    Br2 Cd1 S1 . . 97.46(3) ?
    C2 N1 C15 . . 106.0(2) ?
    C2 N1 Cd1 . . 126.29(18) ?
    C15 N1 Cd1 . . 127.02(17) ?
    C2 N2 C10 . . 107.6(2) ?
    C2 N2 C3 . . 128.0(2) ?
    C10 N2 C3 . . 123.7(2) ?
    C16 N3 C18 . . 120.8(6) ?
    C16 N3 C17 . . 119.8(5) ?
    C18 N3 C17 . . 119.4(6) ?
    C1 S1 C1 4_565 . 103.7(2) ?
    C1 S1 Cd1 4_565 . 93.83(10) ?
    C1 S1 Cd1 . . 93.83(10) ?
loop_
    _geom_torsion_atom_site_label_1
    _geom_torsion_atom_site_label_2
    _geom_torsion_atom_site_label_3
    _geom_torsion_atom_site_label_4
    _geom_torsion_site_symmetry_1
    _geom_torsion_site_symmetry_2
    _geom_torsion_site_symmetry_3
    _geom_torsion_site_symmetry_4
    _geom_torsion
    _geom_torsion_publ_flag
    S1 C1 C2 N1 . . . . 25.0(4) ?
    S1 C1 C2 N2 . . . . -154.3(2) ?
    N2 C3 C4 C5 . . . . 42.8(5) ?
    N2 C3 C4 C9 . . . . -136.2(3) ?
    C9 C4 C5 C6 . . . . 0.8(7) ?
    C3 C4 C5 C6 . . . . -178.2(5) ?
    C4 C5 C6 C7 . . . . -0.8(9) ?
    C5 C6 C7 C8 . . . . 0.2(9) ?
    C6 C7 C8 C9 . . . . 0.4(7) ?
    C5 C4 C9 C8 . . . . -0.3(5) ?
    C3 C4 C9 C8 . . . . 178.7(3) ?
    C7 C8 C9 C4 . . . . -0.3(5) ?
    N2 C10 C11 C12 . . . . -179.7(3) ?
    C15 C10 C11 C12 . . . . 0.4(4) ?
    C10 C11 C12 C13 . . . . -1.4(4) ?
    C11 C12 C13 C14 . . . . 1.2(5) ?
    C12 C13 C14 C15 . . . . 0.1(4) ?
    N2 C10 C15 N1 . . . . 0.3(3) ?
    C11 C10 C15 N1 . . . . -179.8(2) ?
    N2 C10 C15 C14 . . . . -179.0(2) ?
    C11 C10 C15 C14 . . . . 0.9(4) ?
    C13 C14 C15 N1 . . . . 179.8(3) ?
    C13 C14 C15 C10 . . . . -1.1(4) ?
    N2 C2 N1 C15 . . . . 0.0(3) ?
    C1 C2 N1 C15 . . . . -179.5(3) ?
    N2 C2 N1 Cd1 . . . . -171.33(16) ?
    C1 C2 N1 Cd1 . . . . 9.2(4) ?
    C10 C15 N1 C2 . . . . -0.2(3) ?
    C14 C15 N1 C2 . . . . 179.0(3) ?
    C10 C15 N1 Cd1 . . . . 171.06(17) ?
    C14 C15 N1 Cd1 . . . . -9.8(4) ?
    N1 Cd1 N1 C2 4_565 . . . 5.0(3) ?
    Br1 Cd1 N1 C2 . . . . 128.6(2) ?
    Br2 Cd1 N1 C2 . . . . -117.2(2) ?
    S1 Cd1 N1 C2 . . . . -23.9(2) ?
    N1 Cd1 N1 C15 4_565 . . . -164.51(14) ?
    Br1 Cd1 N1 C15 . . . . -40.9(2) ?
    Br2 Cd1 N1 C15 . . . . 73.3(2) ?
    S1 Cd1 N1 C15 . . . . 166.6(2) ?
    N1 C2 N2 C10 . . . . 0.2(3) ?
    C1 C2 N2 C10 . . . . 179.7(2) ?
    N1 C2 N2 C3 . . . . 170.8(2) ?
    C1 C2 N2 C3 . . . . -9.7(4) ?
    C11 C10 N2 C2 . . . . 179.8(3) ?
    C15 C10 N2 C2 . . . . -0.3(3) ?
    C11 C10 N2 C3 . . . . 8.7(4) ?
    C15 C10 N2 C3 . . . . -171.4(2) ?
    C4 C3 N2 C2 . . . . -100.7(3) ?
    C4 C3 N2 C10 . . . . 68.5(3) ?
    O1 C16 N3 C18 . . . . 0.000(6) ?
    O1 C16 N3 C17 . . . . 180.000(4) ?
    C2 C1 S1 C1 . . . 4_565 -128.05(17) ?
    C2 C1 S1 Cd1 . . . . -33.2(2) ?
    N1 Cd1 S1 C1 . . . 4_565 131.08(12) ?
    N1 Cd1 S1 C1 4_565 . . 4_565 -27.04(12) ?
    Br1 Cd1 S1 C1 . . . 4_565 52.02(10) ?
    Br2 Cd1 S1 C1 . . . 4_565 -127.98(10) ?
    N1 Cd1 S1 C1 . . . . 27.03(12) ?
    N1 Cd1 S1 C1 4_565 . . . -131.08(12) ?
    Br1 Cd1 S1 C1 . . . . -52.02(10) ?
    Br2 Cd1 S1 C1 . . . . 127.98(10) ?
loop_
    _geom_hbond_atom_site_label_D
    _geom_hbond_atom_site_label_H
    _geom_hbond_atom_site_label_A
    _geom_hbond_site_symmetry_A
    _geom_hbond_distance_DH
    _geom_hbond_distance_HA
    _geom_hbond_distance_DA
    _geom_hbond_angle_DHA
    C1 H1A O1 1_554 0.97 2.38 3.004(5) 121.6
