# Supplementary material for: Dibromido[1,1′-dibenzyl-2,2′-(sulfane­diyl­dimethyl­ene)di-1H-benzimidazole]­cadmium(II) dimethyl­formamide solvate
Source: Acta Crystallogr Sect E Struct Rep Online. 2010 Jul 21;66(Pt 8):m993. doi: 10.1107/S1600536810028448 (PMC3007206; doi:10.1107/S1600536810028448)
Supplement: Supplementary file 2 [file e-66-0m993-Isup2.hkl]

# 
# h,k,l, Fc-squared, Fo-squared, sigma(Fo-squared) and status flag 
# 
data_I
_shelx_title ' 1 in P2(1)/m' 
_shelx_refln_list_code          4 
_shelx_F_calc_maximum      283.67 
_exptl_crystal_F_000       816.00 
_reflns_d_resolution_high  0.8108 
 
loop_ 
 _symmetry_equiv_pos_as_xyz 
 'x, y, z' 
 '-x, y+1/2, -z' 
 '-x, -y, -z' 
 'x, -y-1/2, z' 
 
_cell_length_a     9.7437 
_cell_length_b    16.7792 
_cell_length_c    10.5931 
_cell_angle_alpha  90.000 
_cell_angle_beta  110.029 
_cell_angle_gamma  90.000 
 
_shelx_F_squared_multiplier     1.000 
 
loop_ 
 _refln_index_h 
 _refln_index_k 
 _refln_index_l 
 _refln_F_squared_calc 
 _refln_F_squared_meas 
 _refln_F_squared_sigma 
 _refln_observed_status 
   1   0   0    12302.52    12918.64    414.55 o 
   2   0   0       88.82      116.44      8.09 o 
   3   0   0     2010.53     2297.27     54.81 o 
   4   0   0      338.14      273.19     17.80 o 
   5   0   0      988.52     1080.30     23.53 o 
   6   0   0     1118.47     1047.47     45.69 o 
   7   0   0       20.78        8.78     12.04 o 
   8   0   0     3776.05     3871.75    136.89 o 
   9   0   0      877.41      794.13     41.37 o 
  10   0   0       10.92       -7.52     16.06 o 
  11   0   0      395.10      354.25     31.24 o 
   1   1   0     9891.68    10968.61    351.59 o 
   2   1   0     2848.76     3115.28     58.90 o 
   3   1   0     1870.64     2008.73     34.22 o 
   4   1   0     6002.20     6147.40     98.66 o 
   5   1   0     1525.86     1422.21     23.53 o 
   6   1   0       67.68       67.36      5.43 o 
   7   1   0     5162.56     4859.59    117.57 o 
   8   1   0        4.83       -4.35      9.27 o 
   9   1   0      157.64      158.20     14.10 o 
  10   1   0      338.11      348.19     27.70 o 
  11   1   0       22.30       25.24     15.04 o 
   0   2   0     8010.93     7279.20    234.18 o 
   1   2   0        1.96       15.23      3.11 o 
   2   2   0    11590.67    12236.32    235.48 o 
   3   2   0     4074.27     4298.61     62.24 o 
   4   2   0     1279.39     1166.28     19.29 o 
   5   2   0      549.21      613.33     12.58 o 
   6   2   0      158.16      140.77      7.28 o 
   7   2   0      190.00      171.00     30.67 o 
   8   2   0     1061.62     1003.03     33.13 o 
   9   2   0       14.63       11.87     10.61 o 
  10   2   0       53.48       62.50     13.83 o 
  11   2   0      305.81      310.71     21.86 o 
   1   3   0    24116.93    24031.57    378.14 o 
   2   3   0      147.27      150.56      5.33 o 
   3   3   0       91.13       92.98      4.70 o 
   4   3   0     8200.65     8595.47    123.02 o 
   5   3   0      319.72      282.33      8.55 o 
   6   3   0      131.32      124.32      7.47 o 
   7   3   0     7405.91     7023.98    166.23 o 
   8   3   0      123.56       98.52     12.48 o 
   9   3   0       80.31       67.55     13.21 o 
  10   3   0      133.51      128.08     15.65 o 
  11   3   0      118.40      114.88     28.40 o 
   0   4   0    80467.57    64572.27   1426.41 o 
   1   4   0      101.60      114.27      5.89 o 
   2   4   0     4536.92     4575.43     74.06 o 
   3   4   0     2280.60     2318.36     39.43 o 
   4   4   0      391.50      328.57      8.29 o 
   5   4   0     1369.95     1383.22     26.48 o 
   6   4   0      289.94      269.00     14.85 o 
   7   4   0      282.98      282.19     16.23 o 
   8   4   0     1944.55     1811.52     50.87 o 
   9   4   0      321.53      283.77     18.58 o 
  10   4   0       67.20       70.25     26.42 o 
  11   4   0      422.99      410.87     24.98 o 
   1   5   0    14137.46    14161.59    232.75 o 
   2   5   0      689.37      674.30     13.88 o 
   3   5   0       37.52       46.07      4.18 o 
   4   5   0     2358.52     2334.73     40.79 o 
   5   5   0     3235.52     3287.02     50.41 o 
   6   5   0      105.98      108.13      8.30 o 
   7   5   0     4410.13     4233.57     83.01 o 
   8   5   0       12.21        6.66      9.99 o 
   9   5   0       11.53       23.01     11.94 o 
  10   5   0      436.70      426.41     32.51 o 
   0   6   0    46222.05    42792.85    943.64 o 
   1   6   0       22.52       45.02      5.09 o 
   2   6   0       71.98       44.73      3.97 o 
   3   6   0     5273.62     5375.53     87.86 o 
   4   6   0      610.25      597.33     14.47 o 
   5   6   0      486.82      505.17     14.11 o 
   6   6   0       68.99       60.62      7.97 o 
   7   6   0      605.90      594.47     19.52 o 
   8   6   0     2286.81     2197.52     48.90 o 
   9   6   0      109.67       92.79     15.22 o 
  10   6   0        7.70        1.45     13.93 o 
   1   7   0     2889.24     2733.80     46.26 o 
   2   7   0     1134.86     1167.22     26.03 o 
   3   7   0     3343.08     3534.31     59.62 o 
   4   7   0     4274.27     4320.15     83.44 o 
   5   7   0      116.84      109.73      8.45 o 
   6   7   0      260.58      270.45     12.46 o 
   7   7   0     4790.30     4588.37     90.45 o 
   8   7   0       78.29       93.78     13.70 o 
   9   7   0      391.65      392.21     52.31 o 
  10   7   0       24.32        3.10     14.17 o 
   0   8   0    42966.25    42710.12    943.62 o 
   1   8   0     2797.43     2917.89     49.62 o 
   2   8   0     1604.53     1581.64     33.80 o 
   3   8   0     3283.06     3377.94     66.46 o 
   4   8   0       10.79       15.08      6.56 o 
   5   8   0       43.42       50.92      7.79 o 
   6   8   0      352.08      362.46     15.76 o 
   7   8   0        0.57       -5.87      8.42 o 
   8   8   0     1187.87     1166.28     38.42 o 
   9   8   0      432.44      400.44     22.91 o 
  10   8   0      141.66      137.85     18.17 o 
   1   9   0     8119.45     8339.31    133.97 o 
   2   9   0      650.20      689.52     19.07 o 
   3   9   0       84.57       65.22      7.45 o 
   4   9   0     2834.36     2876.10     58.72 o 
   5   9   0      648.99      714.02     21.51 o 
   6   9   0       40.50       51.50     13.74 o 
   7   9   0     2075.11     2073.22     46.27 o 
   8   9   0        6.67       13.10     12.06 o 
   9   9   0        2.40        3.98     13.97 o 
  10   9   0      234.75      229.95     20.36 o 
   0  10   0    17587.13    18144.04    405.46 o 
   1  10   0      217.46      199.99     12.39 o 
   2  10   0      843.95      800.62     36.94 o 
   3  10   0     1372.77     1320.26     31.06 o 
   4  10   0      262.01      284.43     12.96 o 
   5  10   0      371.27      379.74     16.52 o 
   6  10   0      110.53      109.15     12.46 o 
   7  10   0      192.82      183.55     14.71 o 
   8  10   0      660.79      624.20     22.99 o 
   9  10   0       10.79        9.82     23.39 o 
   1  11   0     3085.26     3094.77     72.29 o 
   2  11   0      256.83      242.91     13.08 o 
   3  11   0       26.16       48.63      8.26 o 
   4  11   0     3280.02     3288.44     67.37 o 
   5  11   0       17.85       27.75      9.07 o 
   6  11   0       35.48       35.00     10.30 o 
   7  11   0     3150.50     3238.07     68.70 o 
   8  11   0       88.77       76.11     12.74 o 
   9  11   0       20.12       11.99     15.03 o 
   0  12   0    10355.00    11019.81    250.86 o 
   1  12   0      629.22      628.85     20.85 o 
   2  12   0     1038.65      964.69     25.87 o 
   3  12   0     1055.49     1031.98     27.43 o 
   4  12   0      371.77      395.96     17.66 o 
   5  12   0     1006.50     1087.97     29.53 o 
   6  12   0      296.89      327.09     16.49 o 
   7  12   0      104.43      104.64     12.52 o 
   8  12   0      634.38      631.00     32.49 o 
   9  12   0       63.90       34.58     16.74 o 
   1  13   0      626.87      649.22     23.83 o 
   2  13   0        8.98       18.75     13.44 o 
   3  13   0      303.43      279.93     14.35 o 
   4  13   0      635.75      633.61     22.02 o 
   5  13   0      288.95      294.92     15.70 o 
   6  13   0       47.89       54.65     11.36 o 
   7  13   0      644.27      715.63     25.62 o 
   8  13   0        4.77       -8.05     12.04 o 
   0  14   0    10845.43    11624.35    383.28 o 
   1  14   0      565.71      562.38     25.12 o 
   2  14   0      119.94      109.45     11.61 o 
   3  14   0      324.09      311.52     16.09 o 
   4  14   0       78.22       95.44     11.94 o 
   5  14   0        1.79       11.57     16.96 o 
   6  14   0       42.50       48.75     11.98 o 
   7  14   0       74.95       88.85     13.64 o 
   8  14   0      718.14      771.86     36.25 o 
   1  15   0     1801.16     1933.20     60.77 o 
   2  15   0      764.23      764.83     33.32 o 
   3  15   0       24.53       13.68     11.53 o 
   4  15   0     1379.54     1278.99     34.72 o 
   5  15   0       53.07       67.21     13.61 o 
   6  15   0      169.30      171.20     15.40 o 
   7  15   0     1177.53     1205.29     35.45 o 
   0  16   0     3019.83     3335.79    122.46 o 
   1  16   0      215.82      251.02     18.88 o 
   2  16   0      182.66      202.94     15.07 o 
   3  16   0      941.09      867.45     27.89 o 
   4  16   0        1.91       -8.34     12.90 o 
   5  16   0      238.50      228.45     17.82 o 
   6  16   0      105.17       92.79     14.95 o 
   7  16   0       17.27       25.21     14.23 o 
   1  17   0      638.25      676.84     30.54 o 
   2  17   0       31.91       32.43     19.06 o 
   3  17   0        5.58       -0.73     17.04 o 
   4  17   0      522.17      530.94     23.69 o 
   5  17   0       16.98       -0.42     19.67 o 
   6  17   0        0.75      -25.19     16.79 o 
   0  18   0     2059.22     2208.24     89.64 o 
   1  18   0      105.67       93.56     16.46 o 
   2  18   0        8.85       -6.93     13.82 o 
   3  18   0      376.98      328.48     26.26 o 
   4  18   0        2.09      -23.83     16.20 o 
   5  18   0       16.11        3.06     17.80 o 
   1  19   0      243.80      246.54     21.15 o 
   2  19   0       71.33       44.15     15.75 o 
   3  19   0        4.48       -6.53     15.08 o 
   4  19   0      266.78      245.49     23.55 o 
   0  20   0     1192.13     1264.12     63.80 o 
   1  20   0       59.45       61.03     16.68 o 
   2  20   0        1.93      -30.82     20.54 o 
 -11   0   1      455.64      432.76     34.65 o 
 -10   0   1      109.82       89.39     20.73 o 
  -9   0   1       40.07       29.07     16.35 o 
  -8   0   1     4321.26     4162.73    183.63 o 
  -7   0   1       69.56       49.32     10.10 o 
  -6   0   1      260.78      260.21     14.33 o 
  -5   0   1      443.36      399.62     16.45 o 
  -4   0   1     4170.53     4230.32     98.98 o 
  -3   0   1    19110.66    18689.02    419.46 o 
  -2   0   1     1621.09     1875.87     44.04 o 
  -1   0   1    15101.42    16294.10    524.83 o 
   0   0   1    26117.12    26405.08    860.44 o 
   1   0   1       51.88       69.23      5.27 o 
   3   0   1     4308.88     4299.43     97.20 o 
   4   0   1     7405.04     7202.51    161.60 o 
   5   0   1      206.59      212.43     17.37 o 
   6   0   1     4537.82     4252.41    145.48 o 
   7   0   1      751.55      662.29     34.71 o 
   8   0   1      907.29      893.71     43.18 o 
   9   0   1        0.03       13.95     16.69 o 
  10   0   1      180.38      138.70     22.39 o 
 -11   1   1       52.02       50.95     14.76 o 
 -10   1   1      657.48      578.75     26.42 o 
  -9   1   1        5.45        3.06      8.52 o 
  -8   1   1        4.16       -3.21     13.08 o 
  -7   1   1     4020.39     3618.09     70.79 o 
  -6   1   1       12.26       18.75      4.31 o 
  -5   1   1       72.44       58.92      5.25 o 
  -4   1   1    11749.79    11666.92    165.63 o 
  -3   1   1     3884.25     3872.97     80.57 o 
  -2   1   1     6654.50     6714.77    124.39 o 
  -1   1   1    12644.73    12964.88    294.67 o 
   0   1   1     2200.75     2210.33     53.38 o 
   1   1   1     3593.59     4030.50     92.31 o 
   2   1   1     3522.29     3652.18     67.98 o 
   3   1   1     1632.43     1468.13     29.30 o 
   4   1   1    10287.39    10109.89    159.35 o 
   5   1   1      787.88      734.77     15.01 o 
   6   1   1       19.65       12.21      5.90 o 
   7   1   1     3254.90     3071.87     77.72 o 
   8   1   1        3.43        7.21      9.69 o 
   9   1   1       48.93       66.20     12.27 o 
  10   1   1      183.69      136.72     16.25 o 
 -11   2   1      803.42      754.64     32.09 o 
 -10   2   1      111.96       81.84     14.55 o 
  -9   2   1       59.74       64.07     11.45 o 
  -8   2   1     1847.54     1890.19     39.60 o 
  -7   2   1      568.12      506.41     15.61 o 
  -6   2   1      150.14      184.29      8.04 o 
  -5   2   1       17.43       32.32      4.90 o 
  -4   2   1     6163.34     6331.62    113.58 o 
  -3   2   1    24598.92    23951.60    461.44 o 
  -2   2   1     7378.96     7699.66    142.58 o 
  -1   2   1       89.30       55.73      3.52 o 
   0   2   1    13394.35    13924.12    390.33 o 
   1   2   1     3227.60     3442.16     63.68 o 
   2   2   1    22523.07    23699.55    430.58 o 
   3   2   1     3269.31     3144.13     59.67 o 
   4   2   1     7565.57     7214.57    133.87 o 
   5   2   1     3080.73     3180.66     52.59 o 
   6   2   1     4144.35     3890.93     75.46 o 
   7   2   1        6.28        4.99      8.76 o 
   8   2   1      103.61      108.36     12.71 o 
   9   2   1      139.85      127.53     14.07 o 
  10   2   1        1.53       -1.34     14.18 o 
 -11   3   1       39.57       22.92     13.43 o 
 -10   3   1      365.89      372.83     21.82 o 
  -9   3   1       50.02       68.45     15.37 o 
  -8   3   1      179.57      155.38     12.08 o 
  -7   3   1     3224.03     2924.40     52.71 o 
  -6   3   1      149.52      149.87      6.68 o 
  -5   3   1       59.35       54.55      4.45 o 
  -4   3   1     9241.55     8789.63    210.73 o 
  -3   3   1     2181.32     2064.45     40.17 o 
  -2   3   1     2148.01     1953.37     45.56 o 
  -1   3   1     8995.97     8912.72    164.44 o 
   0   3   1     1280.60     1318.54     25.53 o 
   1   3   1      648.29      629.47     16.35 o 
   2   3   1     3179.63     3625.15     82.61 o 
   3   3   1     7126.45     6997.83    129.55 o 
   4   3   1     3722.86     3496.50     66.99 o 
   5   3   1        8.94        7.83      5.10 o 
   6   3   1      130.35      126.59     14.55 o 
   7   3   1     2997.25     2835.24     72.81 o 
   8   3   1      111.69      110.48     12.47 o 
   9   3   1      140.75      130.34     14.09 o 
  10   3   1       32.97       23.95     14.15 o 
 -11   4   1      892.41      883.11     35.13 o 
 -10   4   1       47.38       74.06     14.57 o 
  -9   4   1        8.25       -4.77     12.22 o 
  -8   4   1     2475.57     2413.84     53.30 o 
  -7   4   1      101.25       79.77     13.18 o 
  -6   4   1       70.10       79.14      5.80 o 
  -5   4   1        2.06       13.94      3.95 o 
  -4   4   1     2044.17     1918.70     54.34 o 
  -3   4   1    17100.92    16800.70    265.57 o 
  -2   4   1     1169.57     1148.82     20.67 o 
  -1   4   1     1000.86      903.28     16.30 o 
   0   4   1     8638.47     8322.97    152.56 o 
   1   4   1      137.67      147.00      5.96 o 
   2   4   1      553.72      535.00     14.58 o 
   3   4   1     2837.16     2763.97     53.33 o 
   4   4   1     5178.31     5033.77     95.05 o 
   5   4   1      718.04      757.96     19.52 o 
   6   4   1     4000.49     3707.92     72.73 o 
   7   4   1      559.81      551.46     23.15 o 
   8   4   1     1044.85     1073.57     35.22 o 
   9   4   1       87.33       81.10     14.12 o 
  10   4   1       45.03       48.52     14.94 o 
 -11   5   1        6.38       -0.01     14.35 o 
 -10   5   1      939.50      915.32     34.25 o 
  -9   5   1      100.67       88.71     13.93 o 
  -8   5   1       71.32       66.13     17.73 o 
  -7   5   1     5376.22     5124.90     86.30 o 
  -6   5   1      448.90      504.13     14.51 o 
  -5   5   1      501.62      477.06     11.35 o 
  -4   5   1     6625.13     6584.55    106.82 o 
  -3   5   1     3173.07     3009.05     57.97 o 
  -2   5   1     5892.65     5791.24     82.98 o 
  -1   5   1    16074.48    15428.06    243.32 o 
   0   5   1      328.79      333.39      9.79 o 
   1   5   1      554.68      521.89     30.52 o 
   2   5   1      160.86      176.15      8.75 o 
   3   5   1     3727.95     3685.75     70.44 o 
   4   5   1    10437.35    10515.35    194.50 o 
   5   5   1      152.17      136.06      8.27 o 
   6   5   1       32.44       40.68      6.33 o 
   7   5   1     1734.25     1628.57     46.53 o 
   8   5   1       38.37       43.75     16.53 o 
   9   5   1        4.03       10.90     13.32 o 
  10   5   1      133.78      108.73     13.90 o 
 -11   6   1      789.48      786.71     85.14 o 
 -10   6   1        4.24       18.19     10.48 o 
  -9   6   1       70.16       54.70     10.51 o 
  -8   6   1     2731.50     2720.02     50.96 o 
  -7   6   1      296.82      290.26     17.37 o 
  -6   6   1        4.75       16.24      6.23 o 
  -5   6   1       24.85       54.39     11.72 o 
  -4   6   1     1809.70     1716.71     31.44 o 
  -3   6   1    14207.32    13609.37    360.93 o 
  -2   6   1     2264.78     2353.72     35.74 o 
  -1   6   1      900.10      842.25     16.53 o 
   0   6   1    17079.37    16499.55    260.16 o 
   1   6   1      283.60      285.72      9.51 o 
   2   6   1     1301.15     1283.51     27.23 o 
   3   6   1      637.76      545.30     15.27 o 
   4   6   1     6071.87     5820.14    110.07 o 
   5   6   1      664.02      644.61     18.65 o 
   6   6   1     1769.10     1674.04     37.15 o 
   7   6   1      184.88      168.44     11.32 o 
   8   6   1      232.05      236.31     17.03 o 
   9   6   1       18.27       17.17     13.32 o 
  10   6   1       32.30       29.18     14.97 o 
 -10   7   1       95.31      102.75     16.89 o 
  -9   7   1       49.73       18.71     18.62 o 
  -8   7   1       29.91       30.81     10.59 o 
  -7   7   1     2543.35     2485.39     46.07 o 
  -6   7   1       23.80       24.77      6.82 o 
  -5   7   1       12.60        6.25      5.71 o 
  -4   7   1     3295.96     3043.20     60.11 o 
  -3   7   1     3509.82     3537.32     68.39 o 
  -2   7   1     2969.97     2751.56     37.66 o 
  -1   7   1    10745.69    10444.58    166.29 o 
   0   7   1       14.81       19.03      4.67 o 
   1   7   1      137.45      170.84      9.06 o 
   2   7   1        2.75        8.26      4.53 o 
   3   7   1     1908.48     1882.85     39.06 o 
   4   7   1     5925.19     5776.96    109.82 o 
   5   7   1      825.56      832.59     22.51 o 
   6   7   1       24.86       17.08      7.66 o 
   7   7   1     2282.59     2276.09     49.40 o 
   8   7   1       54.39       64.20     13.16 o 
   9   7   1       45.94       37.42     13.85 o 
  10   7   1      136.44      115.37     17.54 o 
 -10   8   1      130.85      128.88     16.89 o 
  -9   8   1        4.32        6.82     12.05 o 
  -8   8   1      693.53      738.74     42.36 o 
  -7   8   1        1.38       -7.17      7.21 o 
  -6   8   1        4.71        0.70      6.45 o 
  -5   8   1       88.86       72.80      7.25 o 
  -4   8   1     2995.60     2991.71     52.07 o 
  -3   8   1     7988.93     7827.45    126.85 o 
  -2   8   1        0.25       14.20      3.11 o 
  -1   8   1     1674.36     1777.74     34.79 o 
   0   8   1     7002.76     6901.09    111.52 o 
   1   8   1      186.67      214.56     11.80 o 
   2   8   1      839.26      774.71     19.79 o 
   3   8   1     4486.32     4570.03     88.08 o 
   4   8   1     1719.91     1602.91     35.65 o 
   5   8   1      637.82      609.92     18.89 o 
   6   8   1     2040.24     1980.28     43.80 o 
   7   8   1      114.87      103.80     19.81 o 
   8   8   1      446.17      421.24     29.84 o 
   9   8   1      187.78      157.71     17.97 o 
  10   8   1        0.89      -19.54     14.23 o 
 -10   9   1      479.85      481.24     27.58 o 
  -9   9   1       48.37       46.48     13.72 o 
  -8   9   1       86.19       95.56     15.28 o 
  -7   9   1     2515.00     2468.32     46.61 o 
  -6   9   1        3.60       11.34      7.41 o 
  -5   9   1      236.82      238.99     10.72 o 
  -4   9   1     3704.72     3670.45     63.16 o 
  -3   9   1     1344.69     1301.18     29.61 o 
  -2   9   1     4501.79     4609.52     61.88 o 
  -1   9   1     6787.62     6870.21    111.57 o 
   0   9   1      233.07      296.22      9.84 o 
   1   9   1      837.16      978.70     23.76 o 
   2   9   1      367.86      388.40     13.96 o 
   3   9   1     2019.93     2019.28     43.12 o 
   4   9   1     4308.58     4283.77     84.29 o 
   5   9   1      235.59      232.13     12.42 o 
   6   9   1      138.80      157.78     13.12 o 
   7   9   1     1110.50     1097.41     29.92 o 
   8   9   1        0.94        0.81     11.75 o 
   9   9   1       38.44       42.43     15.32 o 
 -10  10   1        3.64        7.40     15.28 o 
  -9  10   1       27.66       48.40     25.54 o 
  -8  10   1     1810.60     1761.78     52.37 o 
  -7  10   1      231.42      260.12     14.22 o 
  -6  10   1       12.29       -2.13      7.71 o 
  -5  10   1        9.77        6.76      8.53 o 
  -4  10   1     1841.56     1771.71     34.30 o 
  -3  10   1     6898.91     7015.64    115.24 o 
  -2  10   1     1327.77     1423.40     22.24 o 
  -1  10   1       19.81       16.38      5.54 o 
   0  10   1     8493.97     8862.21    165.96 o 
   1  10   1      387.11      349.40     24.29 o 
   2  10   1      653.63      601.81     19.79 o 
   3  10   1      491.78      453.27     16.37 o 
   4  10   1     2600.00     2675.63     56.18 o 
   5  10   1     1180.16     1237.12     31.26 o 
   6  10   1     2208.31     2120.33     47.48 o 
   7  10   1       52.30       58.86     11.34 o 
   8  10   1      154.77      177.24     17.58 o 
   9  10   1        6.59       10.86     14.55 o 
  -9  11   1       32.72       39.16     15.45 o 
  -8  11   1       60.01       52.28     22.74 o 
  -7  11   1      882.85      957.22     27.98 o 
  -6  11   1       70.05       52.13     10.04 o 
  -5  11   1      110.39      110.09      9.39 o 
  -4  11   1     2936.75     2912.45     67.86 o 
  -3  11   1      198.02      196.18      9.89 o 
  -2  11   1      227.20      221.06     20.48 o 
  -1  11   1     4272.92     4317.84     84.52 o 
   0  11   1        7.57        5.03     17.16 o 
   1  11   1        7.37      -10.69      7.13 o 
   2  11   1       90.91      109.01      9.84 o 
   3  11   1     1595.96     1624.96     37.79 o 
   4  11   1     2418.86     2424.58     52.27 o 
   5  11   1       18.42       19.16      9.60 o 
   6  11   1      183.26      164.36     16.46 o 
   7  11   1     1295.73     1280.09     34.18 o 
   8  11   1        3.95       -1.30     11.10 o 
   9  11   1        5.78       12.12     16.07 o 
  -9  12   1       51.14       32.03     18.01 o 
  -8  12   1      739.95      807.99     33.73 o 
  -7  12   1       18.54        4.45     26.73 o 
  -6  12   1        3.21        3.81     10.06 o 
  -5  12   1        9.65        5.17      8.77 o 
  -4  12   1      918.85      886.89     25.27 o 
  -3  12   1     6392.69     6651.02    130.19 o 
  -2  12   1      692.26      662.53     21.07 o 
  -1  12   1      216.48      240.04     15.12 o 
   0  12   1     3524.26     3556.13    105.99 o 
   1  12   1       75.15       50.05      8.88 o 
   2  12   1      389.71      374.05     15.98 o 
   3  12   1      449.22      453.08     17.60 o 
   4  12   1     2191.94     2183.72     48.57 o 
   5  12   1      711.20      701.64     24.21 o 
   6  12   1      848.14      822.17     25.96 o 
   7  12   1      124.42       93.04     12.71 o 
   8  12   1      207.65      202.31     20.90 o 
  -9  13   1       12.10       -4.62     16.78 o 
  -8  13   1        4.78       17.11     15.21 o 
  -7  13   1     1486.13     1578.23     50.59 o 
  -6  13   1       93.24       93.22     15.06 o 
  -5  13   1       40.51       29.05     10.29 o 
  -4  13   1     1623.67     1614.14     38.69 o 
  -3  13   1      355.32      353.45     20.02 o 
  -2  13   1      344.51      352.76     18.51 o 
  -1  13   1     1367.02     1448.84     34.45 o 
   0  13   1        5.60       13.14      8.17 o 
   1  13   1       18.06       15.39     13.04 o 
   2  13   1      338.41      322.69     20.11 o 
   3  13   1      138.99      149.16     12.57 o 
   4  13   1     1698.83     1731.52     41.34 o 
   5  13   1      209.82      228.36     14.46 o 
   6  13   1        0.14       -5.01     10.70 o 
   7  13   1      560.98      552.20     23.06 o 
   8  13   1       22.49       23.05     13.14 o 
  -8  14   1      777.69      801.75     34.94 o 
  -7  14   1       99.58      116.73     17.12 o 
  -6  14   1        7.44        1.16     13.02 o 
  -5  14   1       16.49        3.25     12.01 o 
  -4  14   1      221.04      242.36     17.43 o 
  -3  14   1      755.08      723.98     28.40 o 
  -2  14   1       79.55       89.42     13.79 o 
  -1  14   1       42.04       59.82     13.47 o 
   0  14   1     3057.31     3232.55     78.05 o 
   1  14   1       22.92       21.69     12.02 o 
   2  14   1      161.69      152.53     12.18 o 
   3  14   1      170.70      155.33     16.45 o 
   4  14   1      615.49      635.39     23.18 o 
   5  14   1       25.98       16.64     11.04 o 
   6  14   1      337.97      349.87     21.98 o 
   7  14   1       23.69       42.25     12.56 o 
  -8  15   1       39.93       21.13     32.10 o 
  -7  15   1      736.66      765.47     34.05 o 
  -6  15   1        3.99       -4.75     14.55 o 
  -5  15   1       21.81        0.99     13.83 o 
  -4  15   1     1160.40     1145.47     39.14 o 
  -3  15   1      126.45      145.42     16.01 o 
  -2  15   1      713.94      777.36     30.27 o 
  -1  15   1     2058.77     2258.08     56.32 o 
   0  15   1      250.98      223.81     14.42 o 
   1  15   1      683.87      679.15     23.70 o 
   2  15   1       35.40       25.10     10.97 o 
   3  15   1      873.14      878.92     27.70 o 
   4  15   1     1451.38     1356.39     36.01 o 
   5  15   1       12.69       17.72     12.41 o 
   6  15   1        9.88       13.52     12.44 o 
   7  15   1      382.92      374.61     19.96 o 
  -7  16   1        0.24       -3.34     15.60 o 
  -6  16   1       50.83       38.40     16.44 o 
  -5  16   1        6.79      -10.51     13.05 o 
  -4  16   1      851.84      776.52     32.86 o 
  -3  16   1     3061.47     2947.33     93.99 o 
  -2  16   1      161.77      133.66     15.87 o 
  -1  16   1      186.49      184.74     16.80 o 
   0  16   1     1901.17     2017.60     54.77 o 
   1  16   1      220.95      196.24     13.99 o 
   2  16   1       25.95       30.45     11.28 o 
   3  16   1      869.19      828.09     27.25 o 
   4  16   1      373.29      399.36     21.65 o 
   5  16   1      647.61      615.43     24.71 o 
   6  16   1      506.90      528.96     34.38 o 
  -6  17   1        3.40      -15.85     16.67 o 
  -5  17   1        5.40       -3.65     15.92 o 
  -4  17   1      287.51      276.98     30.62 o 
  -3  17   1      193.51      198.40     18.66 o 
  -2  17   1      334.49      312.98     21.45 o 
  -1  17   1     1282.42     1433.08     63.50 o 
   0  17   1       25.76       12.44     12.07 o 
   1  17   1        1.06      -19.80     13.20 o 
   2  17   1       14.83       10.69     11.81 o 
   3  17   1      363.14      373.76     19.39 o 
   4  17   1      753.40      733.28     32.68 o 
   5  17   1      137.15      154.38     35.05 o 
   6  17   1        4.29       -2.70     13.54 o 
  -5  18   1        0.12      -22.35     14.90 o 
  -4  18   1      197.66      176.55     34.15 o 
  -3  18   1      677.17      725.42     32.79 o 
  -2  18   1       72.97       28.39     15.08 o 
  -1  18   1       36.39       34.74     15.70 o 
   0  18   1      887.45      961.08     62.88 o 
   1  18   1        8.00      -12.32     11.34 o 
   2  18   1       26.34        4.03     12.93 o 
   3  18   1       89.67      100.35     33.35 o 
   4  18   1      216.09      198.46     34.74 o 
   5  18   1       73.51       35.57     14.22 o 
  -4  19   1      356.28      337.15     32.95 o 
  -3  19   1       31.55       18.83     15.85 o 
  -2  19   1      105.35      116.65     23.22 o 
  -1  19   1      347.99      376.36     23.90 o 
   0  19   1        1.40        1.87     16.06 o 
   1  19   1       41.16       19.03     16.49 o 
   2  19   1       39.53        8.16     13.15 o 
   3  19   1      182.72      165.64     22.47 o 
   4  19   1      602.91      582.94     43.05 o 
  -3  20   1      528.19      539.65     30.39 o 
  -2  20   1      169.80      171.21     21.12 o 
  -1  20   1       23.36       -0.21     32.73 o 
   0  20   1      728.81      870.60     37.73 o 
   1  20   1       20.07        8.70     16.40 o 
   2  20   1        1.50       -2.30     17.88 o 
 -11   0   2     1053.39     1051.52     52.75 o 
 -10   0   2       22.15        8.50     12.20 o 
  -9   0   2       17.53        8.27     11.79 o 
  -8   0   2     2316.98     2145.88    116.54 o 
  -7   0   2     3975.92     3867.20    120.98 o 
  -6   0   2      909.51     1045.60     52.75 o 
  -5   0   2       16.71       18.77      6.29 o 
  -4   0   2    14879.16    15029.50    339.06 o 
  -3   0   2    21382.06    22097.36    495.05 o 
  -2   0   2    42733.08    45920.15   3744.93 o 
  -1   0   2       40.55       29.31      2.08 o 
   0   0   2    12470.61    13504.09    302.78 o 
   1   0   2    50314.11    53756.39   1722.82 o 
   2   0   2    23574.37    25380.95    811.66 o 
   3   0   2    14674.33    15051.99    484.45 o 
   4   0   2     3444.48     3449.92     79.91 o 
   5   0   2      370.60      400.37     15.27 o 
   6   0   2     3438.49     3285.86    115.67 o 
   7   0   2      202.04      176.70     20.07 o 
   8   0   2       58.99       54.63     15.98 o 
   9   0   2        2.39      -19.42     14.77 o 
  10   0   2      280.58      249.72     26.79 o 
 -11   1   2       97.94      101.52     15.93 o 
 -10   1   2      144.59      142.08     13.34 o 
  -9   1   2      288.95      281.72     13.10 o 
  -8   1   2      120.93      145.82      9.96 o 
  -7   1   2     1757.53     1659.07     33.20 o 
  -6   1   2      922.31      822.40     24.90 o 
  -5   1   2      974.42     1001.10     20.54 o 
  -4   1   2    13804.21    14178.16    226.41 o 
  -3   1   2     3277.88     3331.87     54.81 o 
  -2   1   2     4285.04     4326.47     69.61 o 
  -1   1   2     4515.35     5053.23     93.94 o 
   0   1   2    10142.04    10894.67    172.89 o 
   1   1   2     2234.07     2502.66     40.91 o 
   2   1   2     2998.45     3414.91     79.82 o 
   3   1   2     8838.46     9018.49    165.90 o 
   4   1   2    14098.38    14518.08    265.98 o 
   5   1   2      973.31      846.93     17.24 o 
   6   1   2       58.91       62.32     11.74 o 
   7   1   2      109.60      109.49     11.68 o 
   8   1   2      590.74      557.37     24.28 o 
   9   1   2        3.64       -0.84     11.86 o 
  10   1   2      253.21      239.43     19.53 o 
 -11   2   2      935.03      890.02     38.48 o 
 -10   2   2        5.91        1.69     10.21 o 
  -9   2   2      312.36      324.19     16.43 o 
  -8   2   2     1506.12     1426.77     33.08 o 
  -7   2   2     1297.91     1134.29     25.04 o 
  -6   2   2      325.30      345.95     17.00 o 
  -5   2   2     1132.22     1222.38     23.96 o 
  -4   2   2     8424.79     8435.75    156.77 o 
  -3   2   2    25160.58    25730.20    471.65 o 
  -2   2   2       99.28      125.98      4.28 o 
  -1   2   2     3691.40     3637.43     58.52 o 
   0   2   2      173.09      216.30      7.20 o 
   1   2   2       64.82       62.04      7.27 o 
   2   2   2      891.93     1038.93     21.57 o 
   3   2   2     6360.18     6423.07    119.13 o 
   4   2   2     1002.12      952.26     21.75 o 
   5   2   2      669.11      651.30     17.39 o 
   6   2   2     2192.80     2150.99     44.61 o 
   7   2   2     1511.09     1396.85     41.13 o 
   8   2   2       38.80       46.00     12.54 o 
   9   2   2      227.42      195.05     17.12 o 
  10   2   2       14.19       24.76     14.73 o 
 -11   3   2      472.42      492.99     26.99 o 
 -10   3   2      909.85      893.59     28.38 o 
  -9   3   2      697.23      694.93     28.60 o 
  -8   3   2       57.13       60.64      9.93 o 
  -7   3   2     1949.39     1750.69     64.31 o 
  -6   3   2      759.04      704.99     17.25 o 
  -5   3   2     1825.42     1800.69     42.93 o 
  -4   3   2    15079.97    15312.12    244.33 o 
  -3   3   2     1184.22     1180.03     21.30 o 
  -2   3   2      430.10      502.76     10.08 o 
  -1   3   2    22389.70    23064.57    341.06 o 
   0   3   2     9023.85     9179.29    144.93 o 
   1   3   2      164.80      147.01      5.44 o 
   2   3   2       98.45      117.57      5.79 o 
   3   3   2     1976.20     1729.50     30.32 o 
   4   3   2     4670.76     4568.96     86.64 o 
   5   3   2     1369.95     1276.21     28.39 o 
   6   3   2      185.22      186.76      9.77 o 
   7   3   2      648.57      649.90     25.61 o 
   8   3   2      795.49      796.92     32.81 o 
   9   3   2       67.20       48.04     13.76 o 
  10   3   2      143.45      168.11     18.03 o 
 -11   4   2      759.36      785.56     33.18 o 
 -10   4   2       11.29      -12.30      9.67 o 
  -9   4   2       99.30      108.34     12.89 o 
  -8   4   2     1951.45     1844.89     43.08 o 
  -7   4   2     1342.82     1366.94     33.46 o 
  -6   4   2      371.60      394.80     16.49 o 
  -5   4   2      665.35      645.71     15.43 o 
  -4   4   2    10103.83    10312.61    165.71 o 
  -3   4   2     8577.88     8686.13    139.25 o 
  -2   4   2     9670.32    10492.84    148.35 o 
  -1   4   2     9661.35     9672.86    136.58 o 
   0   4   2     3176.26     3470.93     64.26 o 
   1   4   2     2367.96     2333.38     44.64 o 
   2   4   2      732.18      698.26     15.95 o 
   3   4   2     6850.02     6835.07    109.48 o 
   4   4   2     4968.47     4963.63     93.99 o 
   5   4   2      794.41      805.83     20.54 o 
   6   4   2     1316.00     1259.12     29.56 o 
   7   4   2      550.67      517.95     22.12 o 
   8   4   2        5.46        5.20     11.00 o 
   9   4   2       37.23       29.18     12.73 o 
  10   4   2      157.45      166.43     18.68 o 
 -11   5   2      138.08      139.64     16.90 o 
 -10   5   2      657.31      623.76     36.46 o 
  -9   5   2      500.56      557.89     21.57 o 
  -8   5   2      464.00      464.70     34.61 o 
  -7   5   2     1611.22     1634.94     38.47 o 
  -6   5   2      787.14      707.26     26.11 o 
  -5   5   2      179.67      163.49     13.85 o 
  -4   5   2    15831.30    15891.53    253.59 o 
  -3   5   2        5.48       19.71      2.91 o 
  -2   5   2      842.25      860.93     14.31 o 
  -1   5   2     9546.55     9754.95    138.08 o 
   0   5   2     6925.64     7131.64    113.61 o 
   1   5   2     1207.17     1308.54     26.72 o 
   2   5   2       35.55       39.88      4.29 o 
   3   5   2     7806.89     7961.66    147.83 o 
   4   5   2     7697.12     7780.62    124.86 o 
   5   5   2      485.16      440.12     14.88 o 
   6   5   2       58.61       58.83     10.21 o 
   7   5   2        4.47       -4.92     12.99 o 
   8   5   2      646.25      669.79     57.26 o 
   9   5   2       52.03       42.55     18.42 o 
  10   5   2      243.98      271.59     21.50 o 
 -11   6   2     1330.29     1351.79     37.23 o 
 -10   6   2       42.19       33.64     11.25 o 
  -9   6   2       19.31       19.95      9.89 o 
  -8   6   2     1556.41     1564.10     45.18 o 
  -7   6   2     2273.81     2186.87     41.36 o 
  -6   6   2      724.68      696.19     20.67 o 
  -5   6   2     2186.56     2418.58     50.10 o 
  -4   6   2     3931.27     3742.62     55.59 o 
  -3   6   2    11358.04    11730.51    166.36 o 
  -2   6   2     2671.36     2738.66     40.71 o 
  -1   6   2      289.18      385.00      9.57 o 
   0   6   2     5997.44     6390.13    139.13 o 
   1   6   2     1826.22     1694.80     34.28 o 
   2   6   2      513.98      513.44     13.91 o 
   3   6   2     3635.61     3654.64     85.88 o 
   4   6   2     2277.31     2309.84     47.26 o 
   5   6   2      278.72      272.10     12.52 o 
   6   6   2     1683.73     1745.36     38.97 o 
   7   6   2      681.00      714.96     27.30 o 
   8   6   2       29.21       32.31     14.11 o 
   9   6   2       14.54       -0.04     13.10 o 
  10   6   2       56.04       39.02     21.04 o 
 -11   7   2      305.95      348.44     46.45 o 
 -10   7   2       63.94       65.25     13.90 o 
  -9   7   2      215.26      232.20     15.58 o 
  -8   7   2       78.89       88.88     15.69 o 
  -7   7   2      869.80      846.36     24.81 o 
  -6   7   2      281.07      276.05     13.52 o 
  -5   7   2     1620.56     1665.28     37.09 o 
  -4   7   2     7752.43     7596.28    109.62 o 
  -3   7   2     3496.78     3740.82     55.29 o 
  -2   7   2      856.96      895.04     15.62 o 
  -1   7   2     2295.84     2262.53     38.76 o 
   0   7   2     1585.93     1425.09     38.20 o 
   1   7   2       73.77       77.45      5.77 o 
   2   7   2     1793.95     1890.79     38.83 o 
   3   7   2     2557.68     2308.26     46.82 o 
   4   7   2     7018.47     7042.16    132.77 o 
   5   7   2     1962.01     1988.52     42.86 o 
   6   7   2      199.22      190.66     11.39 o 
   7   7   2      142.93      153.46     11.68 o 
   8   7   2      766.33      760.69     51.86 o 
   9   7   2       44.07       40.75     15.16 o 
 -10   8   2       10.61        6.52     13.85 o 
  -9   8   2      110.20      117.39     13.43 o 
  -8   8   2      283.14      290.19     15.61 o 
  -7   8   2     1628.14     1595.23     50.65 o 
  -6   8   2       18.36       21.86      8.05 o 
  -5   8   2      167.39      154.10      9.82 o 
  -4   8   2     4547.98     4538.59     74.09 o 
  -3   8   2     7358.01     7411.74    106.86 o 
  -2   8   2     1722.66     1698.81     27.12 o 
  -1   8   2      163.09      146.72      6.58 o 
   0   8   2     1628.97     1615.97     36.95 o 
   1   8   2     4279.67     4098.89     67.64 o 
   2   8   2      901.14      891.04     21.73 o 
   3   8   2     5057.32     5180.73     99.20 o 
   4   8   2      750.46      712.90     20.42 o 
   5   8   2      707.80      749.84     21.35 o 
   6   8   2     2402.91     2368.27     55.71 o 
   7   8   2      172.28      188.35     12.79 o 
   8   8   2       65.00       68.63     13.65 o 
   9   8   2      110.23       81.44     16.76 o 
 -10   9   2      292.25      320.71     22.68 o 
  -9   9   2      167.35      170.93     15.00 o 
  -8   9   2      393.57      358.09     25.71 o 
  -7   9   2     1093.10     1092.18     30.12 o 
  -6   9   2      605.40      616.83     24.06 o 
  -5   9   2      313.54      286.57     13.54 o 
  -4   9   2     5481.09     5658.61     93.68 o 
  -3   9   2      243.43      239.15      9.61 o 
  -2   9   2       42.48       31.32      4.27 o 
  -1   9   2     2841.63     2912.51     49.91 o 
   0   9   2     7121.14     7370.49    132.02 o 
   1   9   2     1547.73     1634.13     29.84 o 
   2   9   2      174.15      158.47      9.16 o 
   3   9   2     4729.00     4783.56     92.77 o 
   4   9   2     4752.41     4705.11    108.98 o 
   5   9   2      295.25      297.28     14.66 o 
   6   9   2       53.74       44.65      9.62 o 
   7   9   2       57.43       47.55     11.94 o 
   8   9   2      126.83      154.17     17.32 o 
   9   9   2        3.32       23.42     15.55 o 
 -10  10   2        4.49       -9.71     13.92 o 
  -9  10   2       52.49       71.13     15.56 o 
  -8  10   2     1004.63     1039.48     30.62 o 
  -7  10   2      360.00      350.31     16.85 o 
  -6  10   2      150.79      138.50     11.30 o 
  -5  10   2      416.95      385.90     16.09 o 
  -4  10   2     3672.27     3782.71     80.56 o 
  -3  10   2     5230.95     5409.04    127.83 o 
  -2  10   2     2938.99     2913.92     44.86 o 
  -1  10   2      819.22      841.81     18.69 o 
   0  10   2     1707.46     1790.06     33.02 o 
   1  10   2      556.79      516.99     21.99 o 
   2  10   2      514.20      476.18     16.60 o 
   3  10   2     2387.09     2330.82     49.59 o 
   4  10   2     1509.85     1418.33     33.79 o 
   5  10   2      188.94      161.33     12.98 o 
   6  10   2      660.94      672.81     22.40 o 
   7  10   2      396.17      429.34     19.59 o 
   8  10   2       24.32       39.35     14.32 o 
   9  10   2       46.14       52.43     16.39 o 
 -10  11   2      417.13      471.97     27.94 o 
  -9  11   2      359.03      365.89     23.35 o 
  -8  11   2       31.86       17.50     11.88 o 
  -7  11   2      676.47      681.17     23.79 o 
  -6  11   2      132.46      139.76     11.71 o 
  -5  11   2      361.55      375.46     18.17 o 
  -4  11   2     5801.19     6026.30    190.44 o 
  -3  11   2      535.94      564.46     23.80 o 
  -2  11   2      243.25      292.33     15.62 o 
  -1  11   2     4295.98     4437.71     85.62 o 
   0  11   2      890.90      821.60     19.11 o 
   1  11   2      382.81      366.96     18.06 o 
   2  11   2      248.10      241.22     14.36 o 
   3  11   2     1110.64     1059.94     36.05 o 
   4  11   2     1621.75     1603.29     37.79 o 
   5  11   2      487.81      460.70     21.21 o 
   6  11   2        6.92       10.66     10.10 o 
   7  11   2      308.53      301.89     16.46 o 
   8  11   2      336.34      341.68     22.87 o 
  -9  12   2        3.14      -10.00     16.19 o 
  -8  12   2      631.58      717.39     63.12 o 
  -7  12   2      268.89      270.26     16.13 o 
  -6  12   2        2.99       -0.07     10.57 o 
  -5  12   2       66.67       47.65      9.79 o 
  -4  12   2     3927.31     3898.84     79.44 o 
  -3  12   2     5553.71     5716.93    148.02 o 
  -2  12   2     1384.00     1391.23     28.45 o 
  -1  12   2      178.49      175.98      9.26 o 
   0  12   2      115.61      117.19     13.90 o 
   1  12   2     1196.22     1121.69     29.25 o 
   2  12   2       69.39       56.46      9.71 o 
   3  12   2     1517.96     1529.83     37.46 o 
   4  12   2      881.42      879.04     26.53 o 
   5  12   2      254.68      264.84     15.17 o 
   6  12   2      237.74      256.84     21.02 o 
   7  12   2      443.43      469.10     21.44 o 
   8  12   2       69.88       79.49     13.59 o 
  -9  13   2        4.03        8.27     16.28 o 
  -8  13   2       66.59       63.43     16.71 o 
  -7  13   2      632.72      648.01     29.26 o 
  -6  13   2        7.04        2.18     12.13 o 
  -5  13   2       96.85       95.00     10.82 o 
  -4  13   2     2341.64     2384.30     52.70 o 
  -3  13   2       10.64       10.80      7.85 o 
  -2  13   2      547.74      583.27     16.95 o 
  -1  13   2      502.05      524.55     16.10 o 
   0  13   2      914.87      942.15     41.43 o 
   1  13   2       91.24       85.24     13.71 o 
   2  13   2      293.95      247.13     13.85 o 
   3  13   2      747.57      720.35     23.72 o 
   4  13   2     1409.94     1406.43     36.12 o 
   5  13   2      228.19      252.77     20.72 o 
   6  13   2       47.85       68.53     12.39 o 
   7  13   2       18.06        3.45     11.75 o 
  -8  14   2      358.90      398.84     25.52 o 
  -7  14   2      547.26      499.83     27.10 o 
  -6  14   2      211.20      194.77     17.95 o 
  -5  14   2      420.55      366.50     29.07 o 
  -4  14   2      444.89      462.42     19.50 o 
  -3  14   2     2081.81     2235.39     55.65 o 
  -2  14   2     2181.93     2194.28     48.27 o 
  -1  14   2      223.24      221.72     13.30 o 
   0  14   2     1065.96     1156.74     30.87 o 
   1  14   2      591.17      540.70     20.77 o 
   2  14   2      620.74      609.86     22.63 o 
   3  14   2     1133.71     1060.78     39.56 o 
   4  14   2      106.45       79.76     12.84 o 
   5  14   2       17.89       21.40     11.11 o 
   6  14   2      706.77      677.27     26.39 o 
   7  14   2       21.58       33.89     13.58 o 
  -8  15   2       57.62       62.13     18.00 o 
  -7  15   2      375.32      392.84     25.29 o 
  -6  15   2       96.69       68.89     15.37 o 
  -5  15   2      332.01      315.14     20.69 o 
  -4  15   2     1963.26     2018.48     60.62 o 
  -3  15   2      286.84      274.28     15.68 o 
  -2  15   2       90.07       73.14     11.42 o 
  -1  15   2      621.18      675.04     23.03 o 
   0  15   2     1075.74     1176.46     92.05 o 
   1  15   2      465.95      464.67     19.37 o 
   2  15   2       48.84       19.94     10.06 o 
   3  15   2     1574.23     1477.44     51.80 o 
   4  15   2     1473.56     1371.10     53.91 o 
   5  15   2      143.15      140.55     15.12 o 
   6  15   2        8.44       -3.86     13.30 o 
  -7  16   2       87.34       52.05     26.59 o 
  -6  16   2        0.08      -21.94     14.63 o 
  -5  16   2       17.80       17.75     14.61 o 
  -4  16   2     1459.85     1320.83     44.29 o 
  -3  16   2     1645.06     1766.00     53.11 o 
  -2  16   2       92.40       94.18     15.47 o 
  -1  16   2       69.12       59.51     13.42 o 
   0  16   2      239.24      257.59     15.56 o 
   1  16   2      218.22      207.45     14.88 o 
   2  16   2       59.11       70.27     16.40 o 
   3  16   2      652.76      599.34     31.62 o 
   4  16   2      483.95      422.53     41.48 o 
   5  16   2      390.48      309.28     49.92 o 
   6  16   2      211.27      239.48     18.33 o 
  -6  17   2       22.56       30.03     27.38 o 
  -5  17   2       88.96       77.92     16.83 o 
  -4  17   2      783.85      829.03     33.32 o 
  -3  17   2       47.97       69.05     15.67 o 
  -2  17   2       19.54       -6.48     11.39 o 
  -1  17   2      652.40      639.87     28.67 o 
   0  17   2      409.33      413.62     25.42 o 
   1  17   2      277.55      246.91     16.24 o 
   2  17   2       95.94       60.89     15.84 o 
   3  17   2      250.23      246.37     38.84 o 
   4  17   2      575.36      569.93     44.52 o 
   5  17   2      266.57      264.79     36.69 o 
  -5  18   2      115.46       67.52     22.55 o 
  -4  18   2      357.04      396.80     71.61 o 
  -3  18   2      673.12      726.85     34.79 o 
  -2  18   2      302.68      328.82     22.58 o 
  -1  18   2       14.72      -10.41     12.00 o 
   0  18   2      314.85      284.08     20.42 o 
   1  18   2       30.53       26.61     17.20 o 
   2  18   2       45.17       27.33     13.07 o 
   3  18   2      165.33      166.55     27.57 o 
   4  18   2      204.51      168.94     29.69 o 
  -4  19   2      506.43      543.45     30.25 o 
  -3  19   2       10.04        2.16     17.05 o 
  -2  19   2        5.50       11.76     14.97 o 
  -1  19   2      181.03      204.55     16.74 o 
   0  19   2      145.06      156.82     15.60 o 
   1  19   2       46.33       42.39     22.49 o 
   2  19   2       21.51        0.50     12.76 o 
   3  19   2      351.16      299.97     19.74 o 
  -2  20   2      218.20      180.65     20.72 o 
  -1  20   2        9.77      -12.63     16.08 o 
   0  20   2      223.63      210.40     17.23 o 
   1  20   2       55.47       55.56     14.36 o 
 -11   0   3      718.90      726.61     41.93 o 
 -10   0   3       14.12        4.59     23.39 o 
  -9   0   3      272.37      261.98     18.13 o 
  -8   0   3        7.48       -8.11     10.76 o 
  -7   0   3     9463.29     9165.62    213.58 o 
  -6   0   3     2362.02     2213.56     57.42 o 
  -5   0   3     2442.15     2202.41     55.19 o 
  -4   0   3     8644.36     9363.00    212.72 o 
  -3   0   3      973.50     1187.62     29.77 o 
  -2   0   3       21.48       69.28      4.19 o 
  -1   0   3       23.61       32.21     10.38 o 
   0   0   3     1342.86     1256.26     29.84 o 
   1   0   3    28825.56    31155.23    695.88 o 
   2   0   3    13680.24    14429.88    463.69 o 
   3   0   3       69.61       38.92      8.89 o 
   4   0   3     4021.54     4093.70    138.09 o 
   5   0   3       80.47       93.98      8.87 o 
   6   0   3      681.40      634.82     32.91 o 
   7   0   3     1190.14     1210.03     53.50 o 
   8   0   3      129.48      123.02     20.44 o 
   9   0   3      175.34      168.48     22.98 o 
  10   0   3      168.33      199.70     26.62 o 
 -11   1   3      171.13      155.87     14.75 o 
 -10   1   3       84.51       65.11     15.52 o 
  -9   1   3       67.36       75.05      9.36 o 
  -8   1   3      962.00      944.03     38.01 o 
  -7   1   3     2064.25     1968.14     38.25 o 
  -6   1   3        5.77       20.02      5.89 o 
  -5   1   3     1833.40     1968.54     35.38 o 
  -4   1   3     8797.85     8555.64    137.70 o 
  -3   1   3      342.75      436.61      9.69 o 
  -2   1   3      351.11      393.21      8.09 o 
  -1   1   3     1319.13     1313.81     25.67 o 
   0   1   3    21621.50    22219.36    351.62 o 
   1   1   3     6938.91     6891.41    127.53 o 
   2   1   3     8757.81     8513.32    194.76 o 
   3   1   3     5844.10     5914.87    137.45 o 
   4   1   3     1147.81     1202.89     30.42 o 
   5   1   3      419.00      417.36     13.79 o 
   6   1   3      169.88      164.39      9.38 o 
   7   1   3       19.20       15.14     10.21 o 
   8   1   3      428.75      464.87     30.55 o 
   9   1   3      252.56      234.68     18.51 o 
  10   1   3      273.13      283.16     21.33 o 
 -11   2   3      886.70      812.40     47.80 o 
 -10   2   3       67.46       52.17     11.21 o 
  -9   2   3       15.29       14.14      8.38 o 
  -8   2   3      495.28      434.45     15.29 o 
  -7   2   3     3245.38     3039.19     86.39 o 
  -6   2   3     2314.21     2382.88     43.27 o 
  -5   2   3     8787.85     9117.28    147.68 o 
  -4   2   3     1068.32      988.54     19.07 o 
  -3   2   3     2224.80     2370.04     39.69 o 
  -2   2   3    11040.94    11457.49    185.14 o 
  -1   2   3     3405.31     3415.53     71.74 o 
   0   2   3     1414.55     1409.66     23.74 o 
   1   2   3      691.55      673.38     18.69 o 
   2   2   3     3563.04     3552.95     67.30 o 
   3   2   3    18317.63    19305.09    352.28 o 
   4   2   3       13.14        4.76      6.38 o 
   5   2   3      158.18      161.26      8.66 o 
   6   2   3      140.63      139.80      9.36 o 
   7   2   3      979.13      999.28     32.99 o 
   8   2   3      113.75      128.26     14.27 o 
   9   2   3      401.36      425.95     30.09 o 
 -11   3   3      682.26      626.71     24.87 o 
 -10   3   3      175.75      164.11     14.21 o 
  -9   3   3       38.05       34.80      9.96 o 
  -8   3   3     1169.04     1111.56     52.70 o 
  -7   3   3     1545.98     1450.10     30.17 o 
  -6   3   3        6.82       -2.55      5.29 o 
  -5   3   3      349.75      289.15     10.03 o 
  -4   3   3     1844.10     1646.10     29.36 o 
  -3   3   3     1435.19     1683.82     29.12 o 
  -2   3   3     2081.05     1998.42     33.41 o 
  -1   3   3     1205.68     1116.66     28.61 o 
   0   3   3    22009.42    22980.12    322.55 o 
   1   3   3     7605.34     7743.06    122.94 o 
   2   3   3     5004.61     4981.50     80.28 o 
   3   3   3      550.86      540.84     11.97 o 
   4   3   3      325.19      347.61     12.70 o 
   5   3   3      158.60      153.74     12.12 o 
   6   3   3       26.23       36.04      7.85 o 
   7   3   3       22.95       15.36      9.77 o 
   8   3   3      581.07      585.28     25.49 o 
   9   3   3      398.14      417.01     24.01 o 
 -11   4   3      326.42      379.35     19.89 o 
 -10   4   3      116.63      110.97     12.51 o 
  -9   4   3       29.24       31.36     13.68 o 
  -8   4   3      372.22      345.06     16.41 o 
  -7   4   3     4094.13     3794.31     76.69 o 
  -6   4   3     2589.72     2508.62     48.85 o 
  -5   4   3     7248.75     7256.36    118.59 o 
  -4   4   3     4184.73     4478.25     65.26 o 
  -3   4   3     1880.49     1983.77     29.97 o 
  -2   4   3     1349.89     1339.61     20.77 o 
  -1   4   3     1762.60     1768.89     49.61 o 
   0   4   3     4149.54     4225.80     79.02 o 
   1   4   3      991.88     1067.41     28.89 o 
   2   4   3     2360.05     2367.07     39.61 o 
   3   4   3     1903.61     1825.16     31.76 o 
   4   4   3     1637.85     1707.97     30.46 o 
   5   4   3      104.24      111.01      9.18 o 
   6   4   3      427.84      440.27     14.14 o 
   7   4   3     1613.51     1644.80     39.06 o 
   8   4   3      147.55      141.08     12.90 o 
   9   4   3      113.69      127.18     13.98 o 
 -11   5   3      242.58      241.80     17.32 o 
 -10   5   3      542.66      514.07     34.35 o 
  -9   5   3      328.88      333.88     22.36 o 
  -8   5   3     1227.84     1180.84     30.96 o 
  -7   5   3     2150.03     2044.45     55.05 o 
  -6   5   3      302.16      283.86     19.67 o 
  -5   5   3     3446.48     3710.94     72.51 o 
  -4   5   3    11650.20    12170.41    172.72 o 
  -3   5   3     1026.84     1191.65     19.25 o 
  -2   5   3      274.31      251.25      6.52 o 
  -1   5   3      575.06      618.79     23.06 o 
   0   5   3    14833.36    14628.37    230.83 o 
   1   5   3     5894.35     6018.65    112.18 o 
   2   5   3     9219.50     9303.97    148.10 o 
   3   5   3     2414.67     2372.17     40.38 o 
   4   5   3       50.03       45.17      6.72 o 
   5   5   3       21.23       11.75      6.86 o 
   6   5   3       47.82       51.76      8.39 o 
   7   5   3        4.82        7.07     10.90 o 
   8   5   3      402.00      418.22     38.97 o 
   9   5   3      160.42      177.72     18.56 o 
 -11   6   3      850.69      916.36     63.20 o 
 -10   6   3       34.91       27.88     18.30 o 
  -9   6   3       30.39       36.01     10.14 o 
  -8   6   3      260.63      243.95     13.72 o 
  -7   6   3     4685.01     4635.18     92.64 o 
  -6   6   3     2495.23     2461.46     51.83 o 
  -5   6   3     4642.88     4713.70     78.94 o 
  -4   6   3     3260.13     3263.03     48.74 o 
  -3   6   3     1065.84     1175.03     19.35 o 
  -2   6   3     3054.21     3289.61     48.53 o 
  -1   6   3     1264.96     1224.05     37.68 o 
   0   6   3      982.33      997.02     18.59 o 
   1   6   3     4771.22     4929.97     79.80 o 
   2   6   3     3082.56     2979.78     49.60 o 
   3   6   3     3710.67     3523.48     68.43 o 
   4   6   3      373.95      361.80     19.30 o 
   5   6   3      124.14      106.36      8.91 o 
   6   6   3      180.17      174.52     11.14 o 
   7   6   3      373.22      396.13     17.37 o 
   8   6   3        8.90        8.53     13.64 o 
   9   6   3      126.22      142.51     18.20 o 
 -11   7   3      329.87      335.38     26.86 o 
 -10   7   3        4.22      -11.70     11.18 o 
  -9   7   3       36.56       27.74     10.62 o 
  -8   7   3      140.23      160.83     12.30 o 
  -7   7   3      792.89      789.48     23.55 o 
  -6   7   3        3.00       -1.26      6.64 o 
  -5   7   3     1106.75     1045.65     22.07 o 
  -4   7   3     3742.65     3659.62     66.86 o 
  -3   7   3      419.32      475.70     10.32 o 
  -2   7   3      412.16      431.62      9.73 o 
  -1   7   3      126.44      110.87      4.90 o 
   0   7   3    17107.25    17094.80    270.08 o 
   1   7   3     7838.26     8055.02    128.99 o 
   2   7   3     6263.55     6189.71    100.00 o 
   3   7   3     1670.17     1627.05     35.00 o 
   4   7   3      792.11      803.27     21.24 o 
   5   7   3      298.05      280.11     12.73 o 
   6   7   3      311.74      297.18     13.83 o 
   7   7   3       30.57       27.24      9.77 o 
   8   7   3      377.77      379.91     23.96 o 
   9   7   3      272.62      284.32     21.53 o 
 -11   8   3      206.85      262.91     19.41 o 
 -10   8   3        3.42        2.70     12.35 o 
  -9   8   3      262.82      260.97     16.18 o 
  -8   8   3       19.11       14.60      9.12 o 
  -7   8   3     2334.41     2236.86     49.70 o 
  -6   8   3      470.99      471.19     17.15 o 
  -5   8   3     2156.50     2057.36     44.17 o 
  -4   8   3      803.87      818.08     15.95 o 
  -3   8   3       94.87       82.87      5.57 o 
  -2   8   3      346.40      297.85      8.42 o 
  -1   8   3      987.00      927.59     23.81 o 
   0   8   3       23.13       15.89      4.59 o 
   1   8   3     1800.53     1804.62     32.09 o 
   2   8   3     2777.44     2701.36     54.26 o 
   3   8   3     2686.21     2660.87     54.12 o 
   4   8   3     1200.67     1234.93     29.60 o 
   5   8   3      223.89      233.48     11.82 o 
   6   8   3      656.75      602.01     20.55 o 
   7   8   3      618.46      682.62     23.17 o 
   8   8   3       87.53       91.54     26.79 o 
   9   8   3      123.17      152.39     18.18 o 
 -10   9   3      249.13      262.91     17.34 o 
  -9   9   3       97.60      129.45     13.73 o 
  -8   9   3      834.62      809.66     25.56 o 
  -7   9   3      524.28      493.02     19.81 o 
  -6   9   3      212.80      210.09     12.09 o 
  -5   9   3     1103.47     1097.86     27.62 o 
  -4   9   3     4499.09     4794.33     71.07 o 
  -3   9   3       54.35       43.29      4.91 o 
  -2   9   3       54.68       40.16      4.63 o 
  -1   9   3      155.80      132.08      7.04 o 
   0   9   3     9468.01     8973.49    241.81 o 
   1   9   3     1737.02     1645.78     43.78 o 
   2   9   3     1801.29     1720.23     37.44 o 
   3   9   3      964.47      960.16     30.47 o 
   4   9   3       53.29       60.53      9.04 o 
   5   9   3      254.39      248.33     12.98 o 
   6   9   3       11.39       12.30      9.72 o 
   7   9   3        7.37       26.85     10.20 o 
   8   9   3      101.04      123.44     16.19 o 
 -10  10   3        2.91      -10.08     12.40 o 
  -9  10   3        4.05      -11.17     10.31 o 
  -8  10   3      399.81      401.55     18.61 o 
  -7  10   3     1994.72     1928.81     45.08 o 
  -6  10   3     2155.58     2167.73     48.44 o 
  -5  10   3     2674.29     2634.73     55.79 o 
  -4  10   3     2269.82     2296.36     60.20 o 
  -3  10   3      929.43     1000.27     18.84 o 
  -2  10   3     1490.87     1557.65     26.11 o 
  -1  10   3      675.57      723.47     16.92 o 
   0  10   3     1583.95     1644.81     48.36 o 
   1  10   3     1061.70     1042.17     25.89 o 
   2  10   3     3050.16     3004.49     61.20 o 
   3  10   3     3522.07     3458.70     69.88 o 
   4  10   3      285.65      266.78     13.85 o 
   5  10   3       22.48       18.53      9.08 o 
   6  10   3       83.26       54.48     13.35 o 
   7  10   3      669.81      698.93     24.71 o 
   8  10   3      143.85      154.89     21.65 o 
 -10  11   3       98.77      119.21     15.46 o 
  -9  11   3       23.87       46.93     20.41 o 
  -8  11   3      496.74      497.99     22.67 o 
  -7  11   3     1290.01     1312.42     54.92 o 
  -6  11   3       61.88       47.46     12.75 o 
  -5  11   3       82.37       84.39     10.12 o 
  -4  11   3      459.06      493.15     25.04 o 
  -3  11   3      645.31      669.29     20.41 o 
  -2  11   3       80.90       91.02      6.34 o 
  -1  11   3      490.61      522.85     18.18 o 
   0  11   3     5994.35     5680.56    296.12 o 
   1  11   3     2656.94     2523.49     53.24 o 
   2  11   3     2414.59     2305.86     49.41 o 
   3  11   3      800.41      809.63     23.95 o 
   4  11   3        2.86       22.26      8.83 o 
   5  11   3       15.14       14.15      9.32 o 
   6  11   3       75.75       62.67     11.38 o 
   7  11   3        5.04        5.36     10.92 o 
   8  11   3      430.84      434.41     26.46 o 
  -9  12   3       10.21      -17.37     11.77 o 
  -8  12   3       55.99       54.06     12.73 o 
  -7  12   3     1356.26     1355.66     49.25 o 
  -6  12   3      538.88      577.46     20.82 o 
  -5  12   3     1939.43     1949.69     44.73 o 
  -4  12   3      495.43      527.15     18.27 o 
  -3  12   3      620.32      626.34     17.44 o 
  -2  12   3      235.53      220.30      8.92 o 
  -1  12   3      864.86      858.47     20.33 o 
   0  12   3       62.81       81.25      9.84 o 
   1  12   3      554.69      516.87     19.42 o 
   2  12   3      290.59      240.23     13.39 o 
   3  12   3      977.22      939.79     27.02 o 
   4  12   3       56.79       67.15     10.48 o 
   5  12   3       17.40       27.03     10.71 o 
   6  12   3       22.23        3.97     19.58 o 
   7  12   3      486.51      530.20     31.90 o 
  -9  13   3       37.31       16.18     12.75 o 
  -8  13   3      286.26      257.54     17.30 o 
  -7  13   3      672.15      665.78     24.53 o 
  -6  13   3       18.50      -11.60      9.76 o 
  -5  13   3      733.27      712.97     23.44 o 
  -4  13   3     2890.59     2968.08     75.03 o 
  -3  13   3        0.14       -8.58      8.59 o 
  -2  13   3       47.19       42.84      7.95 o 
  -1  13   3      492.41      453.25     17.55 o 
   0  13   3     1581.25     1538.84     52.31 o 
   1  13   3      893.03      831.89     68.11 o 
   2  13   3     1958.34     1831.28     58.72 o 
   3  13   3      277.53      289.11     31.01 o 
   4  13   3      444.96      439.34     19.19 o 
   5  13   3      311.51      274.51     16.45 o 
   6  13   3       18.74       18.56     11.86 o 
   7  13   3        0.10       -0.38     12.36 o 
  -8  14   3       16.24        1.73     12.85 o 
  -7  14   3     1238.63     1272.40     35.75 o 
  -6  14   3      896.68      866.79     27.47 o 
  -5  14   3      724.74      737.27     24.60 o 
  -4  14   3      675.11      672.44     26.06 o 
  -3  14   3      391.76      406.30     16.53 o 
  -2  14   3     1040.61     1039.13     23.98 o 
  -1  14   3       37.32       38.27     10.30 o 
   0  14   3      121.97      119.16     16.50 o 
   1  14   3      775.10      716.01     64.59 o 
   2  14   3     1170.11     1038.95     66.80 o 
   3  14   3      642.03      631.14     23.42 o 
   4  14   3      240.97      224.95     15.88 o 
   5  14   3       11.49       10.82     12.11 o 
   6  14   3      279.61      251.08     17.67 o 
  -8  15   3      332.42      336.00     24.00 o 
  -7  15   3      320.79      320.86     18.16 o 
  -6  15   3       27.93       12.59     11.65 o 
  -5  15   3      201.19      218.48     15.11 o 
  -4  15   3      407.93      474.51     20.17 o 
  -3  15   3      235.93      240.47     12.20 o 
  -2  15   3       42.23       21.66     10.20 o 
  -1  15   3        7.84        8.11     10.12 o 
   0  15   3     3339.05     3369.15     70.89 o 
   1  15   3      890.34      909.04     77.78 o 
   2  15   3      471.91      418.75     48.63 o 
   3  15   3      497.35      465.49     47.22 o 
   4  15   3       62.66       57.62     14.18 o 
   5  15   3        0.40        5.36     11.84 o 
   6  15   3       35.46       55.22     14.26 o 
  -7  16   3      286.20      256.91     64.57 o 
  -6  16   3      238.73      207.43     19.50 o 
  -5  16   3      608.07      563.91     23.14 o 
  -4  16   3      322.06      331.31     21.10 o 
  -3  16   3      195.29      206.36     15.46 o 
  -2  16   3       13.36        1.60     10.34 o 
  -1  16   3      477.08      457.70     20.04 o 
   0  16   3      226.18      217.68     26.20 o 
   1  16   3      116.35       89.03     23.11 o 
   2  16   3      520.59      479.87     24.85 o 
   3  16   3      755.81      693.28     71.37 o 
   4  16   3      214.05      225.86     16.93 o 
   5  16   3      164.19      154.70     16.61 o 
  -6  17   3        0.25       10.31     18.32 o 
  -5  17   3      153.71      141.52     17.98 o 
  -4  17   3      548.80      558.38     28.06 o 
  -3  17   3       11.29      -16.61     11.08 o 
  -2  17   3        2.63      -15.66     10.44 o 
  -1  17   3       17.74       13.05     10.69 o 
   0  17   3     1726.90     1670.03     42.06 o 
   1  17   3      852.81      722.77     64.62 o 
   2  17   3      559.90      554.12     28.67 o 
   3  17   3       46.83       28.95     17.84 o 
   4  17   3       23.62       -9.90     13.00 o 
  -5  18   3      183.53      209.21     29.36 o 
  -4  18   3      348.18      363.62     23.84 o 
  -3  18   3      188.33      206.41     15.90 o 
  -2  18   3       88.09       78.20     13.22 o 
  -1  18   3      112.63       81.87     14.13 o 
   0  18   3       56.52       34.45     13.23 o 
   1  18   3       84.43       63.69     15.35 o 
   2  18   3      155.48      158.25     18.93 o 
   3  18   3      181.47      209.96     20.25 o 
  -4  19   3      233.41      269.32     37.22 o 
  -3  19   3       14.56       13.09     22.65 o 
  -2  19   3        4.27      -32.45     25.83 o 
  -1  19   3       52.41       50.72     16.64 o 
   0  19   3      469.65      489.16     26.82 o 
   1  19   3      361.04      366.16     55.15 o 
   2  19   3      412.82      431.25     25.44 o 
  -2  20   3      113.86      113.44     19.47 o 
  -1  20   3       89.67       96.58     18.95 o 
   0  20   3       72.15       59.82     18.45 o 
 -12   0   4      326.76      306.53     31.23 o 
 -11   0   4      669.87      576.90     36.96 o 
 -10   0   4        8.58        6.24     12.21 o 
  -9   0   4       18.93       -1.13     21.93 o 
  -8   0   4      581.22      596.84     26.44 o 
  -7   0   4     5474.41     5441.44    130.32 o 
  -6   0   4     1311.69     1296.13     37.08 o 
  -5   0   4     5463.17     5275.26    123.15 o 
  -4   0   4      878.68      900.00     24.84 o 
  -3   0   4      391.27      378.68     12.31 o 
  -2   0   4       14.52       23.10      3.16 o 
  -1   0   4    18641.17    17905.72    462.73 o 
   0   0   4      844.55      870.83     22.02 o 
   1   0   4      664.29      670.27     18.13 o 
   2   0   4      412.96      407.31     13.74 o 
   3   0   4      202.75      171.04     13.52 o 
   4   0   4     3929.09     3863.62    131.59 o 
   5   0   4        4.32       -4.61      7.61 o 
   6   0   4      586.03      571.74     33.38 o 
   7   0   4     1148.36     1139.97     51.47 o 
   8   0   4       99.13      103.74     20.74 o 
   9   0   4      149.06      203.19     26.27 o 
 -11   1   4      510.69      517.49     22.85 o 
 -10   1   4       31.02       24.97      9.74 o 
  -9   1   4      668.05      655.01     28.05 o 
  -8   1   4     2799.90     2679.76     50.68 o 
  -7   1   4      836.55      814.85     30.48 o 
  -6   1   4      511.08      523.04     17.26 o 
  -5   1   4      401.37      452.28     14.32 o 
  -4   1   4       32.47       42.43      3.94 o 
  -3   1   4     9937.67    10576.15    168.64 o 
  -2   1   4     2023.22     2200.30     36.42 o 
  -1   1   4     2564.13     2602.67     49.34 o 
   0   1   4    13461.23    13190.72    209.26 o 
   1   1   4     2383.41     2513.98     41.76 o 
   2   1   4     4320.00     4329.49     71.09 o 
   3   1   4     2332.96     2343.33     57.81 o 
   4   1   4      475.52      418.48     13.62 o 
   5   1   4      552.27      507.16     16.16 o 
   6   1   4     2178.86     2184.70     46.35 o 
   7   1   4       59.13       88.70     12.70 o 
   8   1   4       54.31       45.92     13.15 o 
   9   1   4      185.81      204.63     19.02 o 
 -11   2   4        8.50       -7.09     18.58 o 
 -10   2   4      602.74      562.32     22.09 o 
  -9   2   4      439.44      391.50     23.56 o 
  -8   2   4      590.45      588.38     18.06 o 
  -7   2   4     3732.81     3591.26     63.32 o 
  -6   2   4     1228.07     1274.37     26.05 o 
  -5   2   4    12002.97    12721.34    204.11 o 
  -4   2   4     3819.61     4049.10     66.85 o 
  -3   2   4       44.72       37.67      3.29 o 
  -2   2   4     1310.19     1402.55     28.14 o 
  -1   2   4    24159.95    23586.01    503.56 o 
   0   2   4      766.87      772.36     14.15 o 
   1   2   4      154.14      191.72      6.18 o 
   2   2   4      989.73     1061.74     22.65 o 
   3   2   4     2369.61     2623.12     44.38 o 
   4   2   4      580.25      538.34     15.99 o 
   5   2   4     1050.65     1025.88     47.90 o 
   6   2   4     1135.57     1129.77     27.78 o 
   7   2   4      936.62      915.56     32.02 o 
   8   2   4       29.70       33.59     11.98 o 
   9   2   4      132.19      146.25     16.63 o 
 -11   3   4     1088.93     1071.83     32.95 o 
 -10   3   4        3.16       -0.79      9.83 o 
  -9   3   4       44.60       33.02      9.09 o 
  -8   3   4     3849.84     3723.35    132.63 o 
  -7   3   4     1814.84     1826.10     35.96 o 
  -6   3   4     1765.98     1806.50     34.22 o 
  -5   3   4       28.52       19.85      4.97 o 
  -4   3   4     2373.14     2459.84     48.24 o 
  -3   3   4     4550.65     4416.70     72.02 o 
  -2   3   4     3227.84     3238.13     53.10 o 
  -1   3   4      480.10      466.93     14.37 o 
   0   3   4    12398.32    12392.89    197.00 o 
   1   3   4     2322.04     2460.40     47.35 o 
   2   3   4    10457.05    10772.81    171.13 o 
   3   3   4      296.04      363.85     10.15 o 
   4   3   4     1426.55     1363.81     30.07 o 
   5   3   4      395.57      416.18     12.92 o 
   6   3   4     1065.76     1081.67     23.62 o 
   7   3   4      211.58      217.41     17.43 o 
   8   3   4      186.67      160.05     15.01 o 
   9   3   4      179.10      153.26     17.08 o 
 -11   4   4       28.23       25.72     16.18 o 
 -10   4   4      159.06      142.98     13.72 o 
  -9   4   4      182.16      192.01     13.13 o 
  -8   4   4     1288.66     1306.84     33.86 o 
  -7   4   4     3662.30     3636.52     66.12 o 
  -6   4   4     2193.28     2245.32     41.32 o 
  -5   4   4     5302.82     5336.65     77.80 o 
  -4   4   4     1706.44     1806.50     28.15 o 
  -3   4   4     1141.71     1182.65     19.01 o 
  -2   4   4      543.18      623.01     11.24 o 
  -1   4   4     8118.76     7704.04    109.65 o 
   0   4   4     2156.99     2267.28     33.84 o 
   1   4   4      638.70      669.29     15.31 o 
   2   4   4     1544.33     1611.01     28.26 o 
   3   4   4      244.08      280.02     10.00 o 
   4   4   4     2151.66     2065.78     36.54 o 
   5   4   4      253.46      256.18     12.07 o 
   6   4   4        1.14        6.90      7.86 o 
   7   4   4      896.43      892.92     64.86 o 
   8   4   4        8.79       16.67     12.80 o 
   9   4   4       59.79       82.83     15.50 o 
 -11   5   4      500.47      491.42     23.40 o 
 -10   5   4      124.20      110.82     12.87 o 
  -9   5   4      211.92      232.79     14.07 o 
  -8   5   4     4347.16     4240.73     90.89 o 
  -7   5   4      878.81      823.05     29.25 o 
  -6   5   4      190.98      181.52      9.07 o 
  -5   5   4      850.24      915.29     15.23 o 
  -4   5   4      472.50      557.36     11.44 o 
  -3   5   4     6984.09     7370.67    105.43 o 
  -2   5   4     6624.61     7001.77    100.13 o 
  -1   5   4     4618.80     4865.40     70.28 o 
   0   5   4    13274.10    13378.62    189.18 o 
   1   5   4     2757.76     2914.98     48.34 o 
   2   5   4     6888.12     7000.27    112.40 o 
   3   5   4      340.09      376.75     10.40 o 
   4   5   4      530.94      520.94     16.26 o 
   5   5   4      899.65      893.82     23.47 o 
   6   5   4     1826.66     1859.69     41.63 o 
   7   5   4       10.50       12.85     12.56 o 
   8   5   4       27.56        9.01     12.78 o 
   9   5   4      116.67      144.79     17.86 o 
 -11   6   4       29.66       22.14     17.88 o 
 -10   6   4      674.29      689.71     24.88 o 
  -9   6   4      863.33      810.93     36.40 o 
  -8   6   4      711.66      715.48     23.38 o 
  -7   6   4     3713.32     3733.39     65.39 o 
  -6   6   4      592.34      606.54     16.41 o 
  -5   6   4     3597.87     3764.59     56.26 o 
  -4   6   4     4300.20     4581.62     67.14 o 
  -3   6   4      780.64      988.93     17.00 o 
  -2   6   4       31.21       36.60      3.67 o 
  -1   6   4    11289.02    10854.10    154.06 o 
   0   6   4      449.31      495.00     12.73 o 
   1   6   4      135.45      149.31      8.65 o 
   2   6   4     1490.51     1609.10     28.71 o 
   3   6   4      433.57      446.33     17.89 o 
   4   6   4      669.71      623.46     23.55 o 
   5   6   4      365.85      358.85     14.68 o 
   6   6   4     1138.09     1112.15     33.49 o 
   7   6   4      609.51      607.57     21.33 o 
   8   6   4       14.50        0.67     12.42 o 
 -11   7   4      350.41      383.32     21.38 o 
 -10   7   4       38.50       31.99     12.42 o 
  -9   7   4      309.00      300.76     23.28 o 
  -8   7   4      935.08      969.87     27.56 o 
  -7   7   4     1221.60     1241.64     31.25 o 
  -6   7   4     1213.17     1273.15     31.27 o 
  -5   7   4      281.81      293.74     10.98 o 
  -4   7   4      176.85      186.72      8.35 o 
  -3   7   4     3672.20     3571.53     53.07 o 
  -2   7   4       27.31        7.24      6.59 o 
  -1   7   4      165.97      146.96      5.59 o 
   0   7   4     6015.27     5644.37     91.40 o 
   1   7   4     1740.04     1700.83     30.16 o 
   2   7   4     3824.15     3888.20     75.33 o 
   3   7   4      327.14      305.48     12.56 o 
   4   7   4      777.92      745.36     20.74 o 
   5   7   4       26.06       20.71      8.27 o 
   6   7   4     1405.19     1427.88     34.72 o 
   7   7   4      177.84      186.69     13.50 o 
   8   7   4       64.61       42.72     14.36 o 
 -11   8   4       81.16       87.24     16.13 o 
 -10   8   4       19.40        7.45     11.88 o 
  -9   8   4       12.31       15.75     10.54 o 
  -8   8   4      273.30      301.64     15.53 o 
  -7   8   4     1127.84     1160.25     29.86 o 
  -6   8   4      232.44      225.29     11.86 o 
  -5   8   4     4293.48     4419.80     79.37 o 
  -4   8   4      976.33      951.41     17.73 o 
  -3   8   4       87.06       79.15      5.50 o 
  -2   8   4       39.28       68.27      9.80 o 
  -1   8   4     6895.37     6526.77    105.20 o 
   0   8   4       76.17       90.27      9.28 o 
   1   8   4       43.34       45.02      5.26 o 
   2   8   4      180.72      186.84      9.67 o 
   3   8   4      525.74      488.43     16.42 o 
   4   8   4      890.05      869.50     28.49 o 
   5   8   4      261.84      256.36     13.08 o 
   6   8   4      306.23      341.09     15.85 o 
   7   8   4      656.35      711.23     24.39 o 
   8   8   4      120.62      132.30     17.01 o 
 -10   9   4      132.29      126.08     17.53 o 
  -9   9   4      199.43      178.75     15.54 o 
  -8   9   4     2109.41     2165.08     50.09 o 
  -7   9   4      212.81      215.82     13.03 o 
  -6   9   4        5.66       -2.75      7.77 o 
  -5   9   4       13.77       10.81      7.55 o 
  -4   9   4        8.37        5.66      4.81 o 
  -3   9   4     3323.59     3405.83     51.57 o 
  -2   9   4     2670.09     2824.19     43.43 o 
  -1   9   4     1394.93     1435.15     27.00 o 
   0   9   4     5783.14     5708.81    104.51 o 
   1   9   4     1210.13     1151.44     27.09 o 
   2   9   4     2379.68     2343.85     48.66 o 
   3   9   4      719.81      701.26     23.48 o 
   4   9   4      238.42      265.86     12.98 o 
   5   9   4      229.20      209.98     12.65 o 
   6   9   4     1050.12     1040.40     29.25 o 
   7   9   4      122.41      149.90     17.53 o 
   8   9   4        3.20        8.69     15.16 o 
 -10  10   4      175.97      153.00     15.54 o 
  -9  10   4      231.06      203.92     15.43 o 
  -8  10   4      677.97      719.80     24.58 o 
  -7  10   4     2033.70     2001.23     75.70 o 
  -6  10   4     1285.43     1211.30     31.10 o 
  -5  10   4     2005.94     2046.88     45.05 o 
  -4  10   4     1469.48     1511.97     26.11 o 
  -3  10   4      161.28      120.11      6.64 o 
  -2  10   4      121.35      116.73      6.70 o 
  -1  10   4     5296.11     5231.35     87.79 o 
   0  10   4     1801.53     1762.79     51.13 o 
   1  10   4        9.41       19.28      7.33 o 
   2  10   4     1555.37     1533.83     35.01 o 
   3  10   4       44.81       54.35      8.59 o 
   4  10   4     1140.46     1143.01     29.36 o 
   5  10   4       69.33       59.53     10.34 o 
   6  10   4      100.54      129.36     12.77 o 
   7  10   4      453.09      491.63     21.64 o 
   8  10   4        1.62       -6.40     14.47 o 
 -10  11   4       55.37       42.54     14.36 o 
  -9  11   4       31.93       29.32     11.94 o 
  -8  11   4     1498.30     1494.53     55.24 o 
  -7  11   4     1042.51     1022.66     29.63 o 
  -6  11   4     1002.50      939.03     30.54 o 
  -5  11   4      230.65      220.58     12.35 o 
  -4  11   4      576.38      667.23     17.86 o 
  -3  11   4     1597.14     1633.89     27.96 o 
  -2  11   4      871.81      832.39     19.29 o 
  -1  11   4      379.68      345.08     11.21 o 
   0  11   4     4755.61     4316.56    322.38 o 
   1  11   4     1190.18     1187.49     36.48 o 
   2  11   4     2557.18     2459.69     52.44 o 
   3  11   4        1.80        1.15      8.46 o 
   4  11   4      193.50      218.15     13.48 o 
   5  11   4        1.00        8.51      9.56 o 
   6  11   4      402.31      482.12     21.25 o 
   7  11   4        0.85       -1.68     11.89 o 
  -9  12   4      119.71       92.71     18.18 o 
  -8  12   4       56.02       60.65     17.70 o 
  -7  12   4     1804.03     1872.54     44.84 o 
  -6  12   4      787.99      791.13     24.50 o 
  -5  12   4     2417.47     2409.79     52.51 o 
  -4  12   4      215.65      239.38     11.01 o 
  -3  12   4      103.12       92.57     12.15 o 
  -2  12   4       89.45       93.18      7.22 o 
  -1  12   4     3542.80     3399.56     92.97 o 
   0  12   4      179.63      156.42     21.61 o 
   1  12   4       12.31       14.81     13.78 o 
   2  12   4       91.55      116.90     15.49 o 
   3  12   4      263.92      247.04     13.94 o 
   4  12   4      188.86      199.56     13.88 o 
   5  12   4       23.83       20.93     10.61 o 
   6  12   4      123.07      133.17     16.32 o 
   7  12   4      197.72      216.98     16.95 o 
  -9  13   4      104.28       98.38     18.23 o 
  -8  13   4      469.26      458.99     31.68 o 
  -7  13   4      266.78      296.05     16.62 o 
  -6  13   4       15.89       -1.05      9.74 o 
  -5  13   4      257.22      256.95     14.37 o 
  -4  13   4       32.72       30.64      8.10 o 
  -3  13   4     1511.18     1544.31     31.64 o 
  -2  13   4     1158.12     1116.12     22.03 o 
  -1  13   4     1116.26     1084.21     34.33 o 
   0  13   4      968.65     1050.57     34.53 o 
   1  13   4      541.05      472.30     45.03 o 
   2  13   4     1361.84     1238.44     32.26 o 
   3  13   4      263.18      261.35     14.92 o 
   4  13   4       48.40       84.34     11.82 o 
   5  13   4       28.86        4.76     11.38 o 
   6  13   4      434.87      432.32     25.35 o 
  -8  14   4      132.15      111.62     20.16 o 
  -7  14   4      836.99      895.85     29.30 o 
  -6  14   4      395.52      397.74     18.61 o 
  -5  14   4      876.33      947.31     27.98 o 
  -4  14   4      703.69      676.38     22.57 o 
  -3  14   4      123.65      115.19      9.80 o 
  -2  14   4      194.85      188.67     12.99 o 
  -1  14   4     1722.52     1688.35     34.20 o 
   0  14   4      965.39      933.64     33.34 o 
   1  14   4       19.25       -2.43      9.04 o 
   2  14   4      297.84      261.97     33.92 o 
   3  14   4       23.03       36.51     14.25 o 
   4  14   4      430.71      439.94     24.16 o 
   5  14   4      190.48      185.04     18.88 o 
   6  14   4      229.23      247.68     21.48 o 
  -8  15   4      560.96      574.72     33.79 o 
  -7  15   4      177.32      214.22     21.58 o 
  -6  15   4       18.95        4.13     17.30 o 
  -5  15   4       67.85       46.59     16.10 o 
  -4  15   4        3.66       19.42     13.62 o 
  -3  15   4      646.78      664.72     23.06 o 
  -2  15   4      189.15      190.75     17.54 o 
  -1  15   4       71.12       52.85     10.35 o 
   0  15   4     1700.96     1678.32     48.65 o 
   1  15   4      469.14      498.00     27.76 o 
   2  15   4      545.60      505.54     24.99 o 
   3  15   4       90.24      105.58     16.03 o 
   4  15   4      162.07      212.43     19.48 o 
   5  15   4      108.27      118.64     17.66 o 
  -7  16   4      295.94      343.16     36.99 o 
  -6  16   4      238.34      257.21     23.45 o 
  -5  16   4      628.52      619.49     30.95 o 
  -4  16   4      281.14      272.36     20.73 o 
  -3  16   4        6.32       -1.26     13.61 o 
  -2  16   4      151.67      135.27     17.53 o 
  -1  16   4     1196.93     1255.13     75.50 o 
   0  16   4        1.97        2.66     13.37 o 
   1  16   4      158.52      142.88     17.60 o 
   2  16   4      382.37      363.14     22.22 o 
   3  16   4      111.18       97.62     16.39 o 
   4  16   4      260.62      239.07     21.68 o 
   5  16   4      122.30      126.01     19.47 o 
  -6  17   4       93.94       76.33     19.00 o 
  -5  17   4       33.65        9.38     15.91 o 
  -4  17   4       19.01        0.75     23.60 o 
  -3  17   4      479.84      460.69     26.14 o 
  -2  17   4      459.98      422.39     24.52 o 
  -1  17   4      166.68      150.64     23.04 o 
   0  17   4     1038.94     1077.51     85.11 o 
   1  17   4      503.98      476.81     25.57 o 
   2  17   4      476.32      500.66     27.45 o 
   3  17   4       44.78       19.18     16.05 o 
   4  17   4        4.27       -2.45     15.65 o 
  -5  18   4      142.73      173.48     30.70 o 
  -4  18   4      206.59      218.81     32.36 o 
  -3  18   4        1.67      -21.51     14.34 o 
  -2  18   4       18.94        3.24     16.04 o 
  -1  18   4      303.43      301.72     21.01 o 
   0  18   4      155.23      140.55     18.25 o 
   1  18   4        1.52        7.18     21.42 o 
   2  18   4      137.70      143.55     19.07 o 
   3  18   4       36.59       29.78     28.57 o 
  -4  19   4       32.13       52.48     28.03 o 
  -3  19   4      166.63      152.58     30.16 o 
  -2  19   4      157.25      163.74     20.29 o 
  -1  19   4       57.43       28.17     29.79 o 
   0  19   4      407.14      422.94     48.10 o 
   1  19   4      278.00      273.21     22.21 o 
 -12   0   5      409.62      412.01     33.49 o 
 -11   0   5       54.10       29.86     32.44 o 
 -10   0   5      432.03      392.83     23.98 o 
  -9   0   5     2075.36     2108.12     60.92 o 
  -8   0   5     1494.56     1558.33    105.60 o 
  -7   0   5      265.17      293.03     35.28 o 
  -6   0   5       98.16      105.45     16.74 o 
  -5   0   5      447.74      609.17     19.97 o 
  -4   0   5     8464.80     8281.45    188.53 o 
  -3   0   5     1122.75     1224.33     41.72 o 
  -2   0   5      309.22      269.14      9.30 o 
  -1   0   5     8446.50     8504.10    191.85 o 
   0   0   5      669.80      717.20     19.24 o 
   1   0   5      119.24      192.96     13.16 o 
   2   0   5      316.53      334.83     13.27 o 
   3   0   5     2109.06     2202.24     54.83 o 
   4   0   5     1422.29     1304.59     51.14 o 
   5   0   5      868.57      860.20     35.95 o 
   6   0   5      220.44      234.67     22.76 o 
   7   0   5      110.30      125.77     19.11 o 
   8   0   5        0.73       -1.95     15.93 o 
 -11   1   5     1054.87     1025.34     32.00 o 
 -10   1   5      499.12      480.56     22.41 o 
  -9   1   5     1350.99     1340.19     30.82 o 
  -8   1   5     1448.64     1383.01     30.10 o 
  -7   1   5       94.35       96.06      9.15 o 
  -6   1   5      147.76      130.73      9.79 o 
  -5   1   5     3080.11     3133.00     53.32 o 
  -4   1   5      902.33      934.24     18.23 o 
  -3   1   5     9687.04     9849.50    157.37 o 
  -2   1   5     9370.18     9192.54    169.20 o 
  -1   1   5     4342.81     4089.14     66.28 o 
   0   1   5      586.92      571.33     11.50 o 
   1   1   5        9.95        9.33      3.00 o 
   2   1   5      347.72      347.37     21.85 o 
   3   1   5     2477.98     2570.06     44.55 o 
   4   1   5      228.47      228.02     10.76 o 
   5   1   5      518.04      523.32     17.52 o 
   6   1   5     2656.22     2681.87     56.05 o 
   7   1   5       11.54       10.66     11.79 o 
   8   1   5       10.09       10.29     13.12 o 
 -11   2   5       42.07       49.52     12.99 o 
 -10   2   5      380.62      313.52     22.89 o 
  -9   2   5     1292.56     1299.45     57.28 o 
  -8   2   5      785.53      803.87     21.74 o 
  -7   2   5     1576.77     1639.73     50.81 o 
  -6   2   5      450.11      462.90     13.92 o 
  -5   2   5     1617.24     1758.90     31.99 o 
  -4   2   5     3587.07     3481.20     58.19 o 
  -3   2   5      264.81      319.35      8.10 o 
  -2   2   5       61.52       61.94      5.49 o 
  -1   2   5     8933.51     8790.20    168.96 o 
   0   2   5      246.61      244.52      6.61 o 
   1   2   5      609.31      615.52     12.78 o 
   2   2   5     1436.95     1529.15     27.53 o 
   3   2   5      117.34      129.88     14.53 o 
   4   2   5     2298.11     2316.08     42.61 o 
   5   2   5     2939.89     3083.03     48.16 o 
   6   2   5      502.90      466.71     18.00 o 
   7   2   5       88.24      109.70     14.38 o 
   8   2   5       57.08       76.99     12.15 o 
 -11   3   5      872.48      874.53     42.06 o 
 -10   3   5       11.08       -7.90     10.00 o 
  -9   3   5       39.67       50.72     11.34 o 
  -8   3   5     1847.18     1825.90     37.20 o 
  -7   3   5        4.71        6.28      6.62 o 
  -6   3   5       34.08       21.43      5.82 o 
  -5   3   5     2171.54     2271.06     40.12 o 
  -4   3   5     1139.90      969.00     18.93 o 
  -3   3   5     2193.29     2037.38     34.75 o 
  -2   3   5     7159.58     7113.39    132.02 o 
  -1   3   5     6386.48     6087.03    124.74 o 
   0   3   5     1014.98     1030.15     18.80 o 
   1   3   5       43.61       31.32      4.49 o 
   2   3   5      316.75      296.54      9.01 o 
   3   3   5     1504.27     1549.00     28.52 o 
   4   3   5       19.06       16.50      5.45 o 
   5   3   5       22.43       16.14      7.68 o 
   6   3   5     1155.78     1241.18     32.92 o 
   7   3   5      139.53      119.39     14.40 o 
   8   3   5        5.52       -5.18     13.13 o 
 -11   4   5        5.13        0.44     10.96 o 
 -10   4   5      409.53      390.27     19.08 o 
  -9   4   5     1514.69     1471.95     37.04 o 
  -8   4   5     1358.06     1368.12     35.40 o 
  -7   4   5      894.37      884.32     35.62 o 
  -6   4   5     1137.50     1135.84     24.52 o 
  -5   4   5      420.61      409.14     15.17 o 
  -4   4   5    12366.45    12282.48    196.54 o 
  -3   4   5      290.99      322.55      8.70 o 
  -2   4   5      192.84      206.62      9.57 o 
  -1   4   5     5207.00     4875.50     91.63 o 
   0   4   5     1092.03     1119.31     23.54 o 
   1   4   5      116.95      106.28      4.66 o 
   2   4   5     2613.71     2758.17     46.62 o 
   3   4   5       17.82       22.27      5.09 o 
   4   4   5      356.36      347.17     13.91 o 
   5   4   5      803.56      811.46     22.47 o 
   6   4   5      124.08      121.44     10.85 o 
   7   4   5       35.46       40.66     12.51 o 
   8   4   5      103.62      122.12     30.13 o 
 -11   5   5      599.76      611.04     24.57 o 
 -10   5   5      327.54      337.05     19.58 o 
  -9   5   5      443.80      438.50     18.88 o 
  -8   5   5     3541.11     3535.76     98.30 o 
  -7   5   5      273.65      246.83     11.16 o 
  -6   5   5       63.51       60.03      7.02 o 
  -5   5   5      931.95      958.23     17.56 o 
  -4   5   5     1385.55     1418.00     23.14 o 
  -3   5   5     9459.70     9716.69    138.47 o 
  -2   5   5    12672.00    12384.80    220.04 o 
  -1   5   5     6227.31     6017.11     86.59 o 
   0   5   5      601.79      650.41     12.29 o 
   1   5   5       33.80       49.29      5.79 o 
   2   5   5      125.25      117.39      7.43 o 
   3   5   5     1209.37     1280.50     29.34 o 
   4   5   5      385.24      391.41     14.93 o 
   5   5   5      198.49      176.42     17.89 o 
   6   5   5     1424.34     1489.14     35.64 o 
   7   5   5       29.69       45.38     13.41 o 
   8   5   5        6.02        2.03     12.85 o 
 -11   6   5        2.80        2.66     12.38 o 
 -10   6   5      520.30      453.04     20.70 o 
  -9   6   5     1144.32     1187.09     43.34 o 
  -8   6   5      261.70      284.94     14.29 o 
  -7   6   5     1210.67     1231.19     29.46 o 
  -6   6   5      104.35      114.29      8.54 o 
  -5   6   5       11.94        3.80      4.41 o 
  -4   6   5     4196.06     4293.72     63.30 o 
  -3   6   5       33.52       34.96      5.37 o 
  -2   6   5       71.20       57.18      4.38 o 
  -1   6   5     6884.24     6885.15     99.03 o 
   0   6   5       22.65       21.37      3.63 o 
   1   6   5       29.29       23.39      4.25 o 
   2   6   5      550.18      537.40     13.10 o 
   3   6   5      278.92      296.93     12.28 o 
   4   6   5     1296.12     1284.37     30.28 o 
   5   6   5     1012.99     1077.95     27.87 o 
   6   6   5      281.46      311.72     15.23 o 
   7   6   5       87.71       82.10     15.40 o 
   8   6   5        1.11        1.38     14.09 o 
 -11   7   5      697.25      776.97     29.22 o 
 -10   7   5       60.71       53.51     12.66 o 
  -9   7   5      371.90      395.13     18.54 o 
  -8   7   5      687.41      673.70     27.46 o 
  -7   7   5      188.54      206.34     14.33 o 
  -6   7   5      353.13      345.68     13.17 o 
  -5   7   5     2349.65     2463.37     38.67 o 
  -4   7   5      385.73      356.13      9.63 o 
  -3   7   5     5415.62     5420.17     79.11 o 
  -2   7   5     7037.12     6855.39    110.29 o 
  -1   7   5     4301.28     4191.24     61.78 o 
   0   7   5       52.16       53.39      4.46 o 
   1   7   5        7.17       13.70      4.45 o 
   2   7   5      165.05      172.83     13.43 o 
   3   7   5     2947.05     2955.51     59.52 o 
   4   7   5        8.36        4.18      7.18 o 
   5   7   5      163.03      164.63     11.22 o 
   6   7   5     1681.74     1711.73     50.38 o 
   7   7   5      132.02      134.53     13.12 o 
   8   7   5       11.27       23.97     14.30 o 
 -11   8   5       21.72       -9.44     13.66 o 
 -10   8   5       61.39       51.19     14.10 o 
  -9   8   5      836.69      827.70     26.81 o 
  -8   8   5      904.14      871.02     31.07 o 
  -7   8   5      100.70      106.60     10.50 o 
  -6   8   5       27.17       33.16      6.81 o 
  -5   8   5      406.42      432.42     11.63 o 
  -4   8   5     2523.18     2600.12     40.41 o 
  -3   8   5       88.96       93.02      5.72 o 
  -2   8   5      264.19      232.40      9.27 o 
  -1   8   5     2772.09     2529.18     39.07 o 
   0   8   5      114.45      108.92      7.55 o 
   1   8   5        9.72       20.96      6.02 o 
   2   8   5      651.24      656.37     19.04 o 
   3   8   5      290.14      304.28     13.67 o 
   4   8   5      595.19      580.68     19.66 o 
   5   8   5     1006.30     1076.81     28.72 o 
   6   8   5      124.75      131.35     12.14 o 
   7   8   5      150.34      153.48     16.59 o 
 -10   9   5      235.83      240.05     21.71 o 
  -9   9   5      337.55      317.83     17.32 o 
  -8   9   5     1002.91     1012.02     35.28 o 
  -7   9   5        4.97        7.97     10.73 o 
  -6   9   5      150.69      201.34     37.13 o 
  -5   9   5      125.60      108.55      7.96 o 
  -4   9   5     1291.70     1278.35     22.77 o 
  -3   9   5     3211.23     3316.84     50.61 o 
  -2   9   5     4024.84     3923.00     65.67 o 
  -1   9   5     1723.93     1577.51     45.04 o 
   0   9   5      471.93      487.72     12.13 o 
   1   9   5       99.97       99.17      8.28 o 
   2   9   5       93.78       87.11      8.56 o 
   3   9   5      208.08      207.93     11.53 o 
   4   9   5      238.34      230.30     12.47 o 
   5   9   5       95.57       95.87     14.51 o 
   6   9   5     1131.82     1212.93     39.67 o 
   7   9   5       17.77       17.65     14.93 o 
 -10  10   5      304.43      321.67     56.58 o 
  -9  10   5      917.09      950.54     43.78 o 
  -8  10   5      518.28      587.80     29.99 o 
  -7  10   5      910.89      894.44     33.66 o 
  -6  10   5     1071.78      999.76     27.08 o 
  -5  10   5      115.50      115.14     13.46 o 
  -4  10   5     3542.62     3550.75     60.84 o 
  -3  10   5       25.69       36.90      6.70 o 
  -2  10   5       22.87       23.04      6.26 o 
  -1  10   5     4580.26     4562.59     75.96 o 
   0  10   5      495.75      499.45     20.71 o 
   1  10   5       17.72       16.53      9.04 o 
   2  10   5     1487.57     1457.32     41.40 o 
   3  10   5       36.19       48.91     11.32 o 
   4  10   5     1337.00     1297.99     39.53 o 
   5  10   5      612.57      687.96     28.96 o 
   6  10   5       98.44      159.93     19.48 o 
   7  10   5       16.00       13.76     15.54 o 
 -10  11   5       88.81       84.44     20.59 o 
  -9  11   5       71.55       79.04     18.72 o 
  -8  11   5      907.92      898.78     36.47 o 
  -7  11   5        1.86       -0.83     13.23 o 
  -6  11   5       65.99       60.22     24.54 o 
  -5  11   5     1709.36     1549.35     46.23 o 
  -4  11   5        5.64       11.47      6.93 o 
  -3  11   5     1525.18     1592.30     30.84 o 
  -2  11   5     2580.06     2617.27     46.35 o 
  -1  11   5     1007.61      994.07     34.10 o 
   0  11   5      574.24      529.40     25.40 o 
   1  11   5       81.71       72.30     11.69 o 
   2  11   5        1.48       10.81     17.70 o 
   3  11   5     1251.59     1302.35     40.10 o 
   4  11   5       22.62        5.41     12.51 o 
   5  11   5       11.35       36.07     13.60 o 
   6  11   5      431.03      520.18     41.29 o 
  -9  12   5      469.22      459.02     27.85 o 
  -8  12   5      103.33      132.06     27.98 o 
  -7  12   5      301.80      347.16     22.83 o 
  -6  12   5       46.50       43.79     24.36 o 
  -5  12   5      384.03      347.74     20.68 o 
  -4  12   5     1219.79     1285.59     32.13 o 
  -3  12   5      195.26      183.57     10.05 o 
  -2  12   5      147.19      120.25      8.99 o 
  -1  12   5     1465.62     1409.29     33.17 o 
   0  12   5        1.24       19.18     11.03 o 
   1  12   5       58.50       54.73     11.65 o 
   2  12   5       46.31       47.97     12.67 o 
   3  12   5        3.12        3.04     11.54 o 
   4  12   5       99.92      129.63     24.49 o 
   5  12   5      567.22      676.27     30.29 o 
   6  12   5      173.86      172.15     19.62 o 
  -9  13   5      195.05      211.45     23.23 o 
  -8  13   5      327.50      318.74     24.10 o 
  -7  13   5       59.83       48.94     16.11 o 
  -6  13   5       40.17       38.03     14.47 o 
  -5  13   5      718.16      620.20     28.28 o 
  -4  13   5       84.56      100.76     11.44 o 
  -3  13   5     1683.96     1748.30     40.19 o 
  -2  13   5     2953.06     2846.21     72.74 o 
  -1  13   5     1783.48     1679.08     38.40 o 
   0  13   5      133.00      117.49     13.77 o 
   1  13   5      155.07      161.41     14.44 o 
   2  13   5      357.31      324.50     20.40 o 
   3  13   5      213.76      223.83     17.24 o 
   4  13   5       39.93       34.77     14.33 o 
   5  13   5       89.11       60.55     15.71 o 
   6  13   5      615.14      705.00     32.56 o 
  -8  14   5      178.63      202.59     25.34 o 
  -7  14   5      239.20      240.98     22.01 o 
  -6  14   5       74.33       79.58     36.25 o 
  -5  14   5        0.46       -6.30     14.13 o 
  -4  14   5     1502.34     1459.07     36.33 o 
  -3  14   5        5.36        6.32     10.14 o 
  -2  14   5       14.86       17.21      9.37 o 
  -1  14   5     2302.15     2297.10     50.06 o 
   0  14   5      364.47      317.31     19.00 o 
   1  14   5        2.98       13.47     12.18 o 
   2  14   5      385.08      418.29     24.51 o 
   3  14   5      118.33      142.98     21.16 o 
   4  14   5      390.06      412.32     40.12 o 
   5  14   5      268.95      337.69     23.00 o 
  -8  15   5      305.46      315.47     39.73 o 
  -7  15   5        0.23       13.43     16.39 o 
  -6  15   5       12.91       15.51     15.17 o 
  -5  15   5      276.09      274.44     21.54 o 
  -4  15   5      102.94      115.04     16.56 o 
  -3  15   5      949.16      987.78     51.29 o 
  -2  15   5     1164.57     1196.40     39.18 o 
  -1  15   5      435.16      450.73     18.78 o 
   0  15   5       45.46       61.15     11.24 o 
   1  15   5        8.08       13.68     18.95 o 
   2  15   5        3.85       -7.42     19.89 o 
   3  15   5      332.51      335.13     22.00 o 
   4  15   5       11.55       10.91     15.66 o 
  -7  16   5      108.33      100.05     26.74 o 
  -6  16   5      132.62      138.30     19.37 o 
  -5  16   5      147.02      163.17     20.02 o 
  -4  16   5      481.13      458.51     36.93 o 
  -3  16   5       42.60       38.57     17.16 o 
  -2  16   5       51.14       60.20     16.81 o 
  -1  16   5      415.74      443.59     47.36 o 
   0  16   5       13.74       23.49     11.18 o 
   1  16   5       60.05       67.02     14.93 o 
   2  16   5      269.36      270.71     20.06 o 
   3  16   5        7.08       15.68     16.69 o 
   4  16   5      294.94      271.15     23.63 o 
  -6  17   5       56.80       46.59     18.02 o 
  -5  17   5       86.84       53.56     17.77 o 
  -4  17   5       45.68       18.37     22.04 o 
  -3  17   5      678.84      752.63     32.27 o 
  -2  17   5      957.21      929.85     72.77 o 
  -1  17   5      232.81      233.27     20.32 o 
   0  17   5      193.09      173.41     15.23 o 
   1  17   5        3.30      -13.92     13.54 o 
   2  17   5        6.33       -0.23     14.72 o 
   3  17   5      152.00      182.58     28.79 o 
  -5  18   5       24.67        4.09     23.49 o 
  -4  18   5      359.61      304.31     33.91 o 
  -3  18   5        4.71      -11.33     23.82 o 
  -2  18   5        1.34       10.59     16.65 o 
  -1  18   5      445.99      484.32     26.63 o 
   0  18   5       43.15       31.31     21.84 o 
   1  18   5        2.06      -19.44     15.53 o 
  -2  19   5      567.11      536.80     49.48 o 
  -1  19   5      301.61      299.54     24.04 o 
 -11   0   6       12.08        2.82     26.40 o 
 -10   0   6      403.27      405.30     24.68 o 
  -9   0   6     3483.65     3727.84    254.41 o 
  -8   0   6     1075.08     1141.64     40.95 o 
  -7   0   6        0.24       -5.28      8.41 o 
  -6   0   6       30.68       32.86      8.28 o 
  -5   0   6       26.95       33.41      9.40 o 
  -4   0   6     6018.75     5893.59    135.59 o 
  -3   0   6        5.67       11.69      4.54 o 
  -2   0   6     1662.92     1632.62     39.59 o 
  -1   0   6      815.92      813.02     21.69 o 
   0   0   6      641.73      578.61     17.14 o 
   1   0   6        4.93       10.48     12.60 o 
   2   0   6     4752.37     4920.94    114.72 o 
   3   0   6       46.65       61.18      8.85 o 
   4   0   6      221.78      176.02     12.49 o 
   5   0   6       98.85      157.31     21.52 o 
   6   0   6        5.67       15.26     11.32 o 
   7   0   6        0.97        0.59     17.26 o 
   8   0   6       87.43       64.77     21.46 o 
 -11   1   6      876.21      852.13     27.80 o 
 -10   1   6      349.57      365.57     16.56 o 
  -9   1   6      606.35      620.68     29.20 o 
  -8   1   6     1364.38     1447.14     70.28 o 
  -7   1   6      717.89      738.39     18.90 o 
  -6   1   6      595.58      643.09     16.09 o 
  -5   1   6     6464.32     6774.63    110.46 o 
  -4   1   6      231.11      218.30      7.62 o 
  -3   1   6      472.19      458.79     10.66 o 
  -2   1   6     5009.11     4863.78     91.31 o 
  -1   1   6      160.60      170.43     12.50 o 
   0   1   6      416.76      434.22      9.95 o 
   1   1   6      188.40      184.34      6.86 o 
   2   1   6      631.78      653.55     14.76 o 
   3   1   6     4623.42     4656.31     77.64 o 
   4   1   6      134.28      122.81      8.06 o 
   5   1   6       29.73       24.00      6.50 o 
   6   1   6      517.82      582.49     20.51 o 
   7   1   6       31.43       43.72     10.83 o 
   8   1   6        1.51       -4.53     14.01 o 
 -11   2   6        6.13      -15.45     15.77 o 
 -10   2   6       37.49       18.52      9.95 o 
  -9   2   6      924.68      983.56     30.18 o 
  -8   2   6       38.84       51.92     11.48 o 
  -7   2   6      781.92      853.88     29.03 o 
  -6   2   6      174.02      189.10      8.50 o 
  -5   2   6      145.82      141.71      6.81 o 
  -4   2   6    11077.42    11645.99    188.96 o 
  -3   2   6     2395.46     2574.98     51.59 o 
  -2   2   6     2011.80     1912.49     38.30 o 
  -1   2   6     4928.30     4776.48     89.82 o 
   0   2   6     3286.24     3275.17     54.20 o 
   1   2   6     1727.57     1680.91     34.70 o 
   2   2   6     3444.06     3459.39     58.18 o 
   3   2   6       21.62       16.32      5.44 o 
   4   2   6      300.24      280.05     10.93 o 
   5   2   6      972.02      979.80     25.88 o 
   6   2   6       66.73       67.30     10.65 o 
   7   2   6       81.23       70.60     13.63 o 
   8   2   6        0.95      -11.47     13.80 o 
 -11   3   6      648.03      685.19     25.36 o 
 -10   3   6       15.16       12.48     10.46 o 
  -9   3   6      291.12      322.85     14.70 o 
  -8   3   6      413.10      421.10     16.99 o 
  -7   3   6     1315.09     1322.84     39.74 o 
  -6   3   6      114.80      160.05      8.34 o 
  -5   3   6     9382.71     9672.28    156.16 o 
  -4   3   6      667.11      691.69     14.71 o 
  -3   3   6      603.43      595.30     15.65 o 
  -2   3   6     6963.34     6948.89    129.45 o 
  -1   3   6     2397.42     2418.18     47.51 o 
   0   3   6      100.23      116.09      8.61 o 
   1   3   6      314.98      312.14      9.25 o 
   2   3   6      367.92      366.76     10.85 o 
   3   3   6     3354.62     3384.59     51.58 o 
   4   3   6      296.69      310.54     11.69 o 
   5   3   6      482.25      491.08     18.06 o 
   6   3   6      862.71      839.36     24.82 o 
   7   3   6       30.62       10.42     12.06 o 
   8   3   6        2.14       17.22     19.40 o 
 -11   4   6       10.03       -7.40     16.35 o 
 -10   4   6       87.35       95.62     11.87 o 
  -9   4   6     1542.64     1550.15     46.47 o 
  -8   4   6       56.59       77.68      9.02 o 
  -7   4   6      991.08     1039.33     29.87 o 
  -6   4   6      400.33      443.00     14.42 o 
  -5   4   6      147.59      165.38      9.50 o 
  -4   4   6     5478.80     5346.38    101.53 o 
  -3   4   6       48.72       28.91      5.59 o 
  -2   4   6     1318.00     1380.84     29.42 o 
  -1   4   6     2510.72     2452.23     48.48 o 
   0   4   6      482.59      446.50     12.96 o 
   1   4   6      266.20      256.12      9.24 o 
   2   4   6     5173.23     5350.28     78.46 o 
   3   4   6       73.40       90.02     13.74 o 
   4   4   6      386.87      344.89     15.01 o 
   5   4   6       53.72       78.36      9.84 o 
   6   4   6       97.88       85.64     13.87 o 
   7   4   6      108.16      101.15     22.14 o 
 -11   5   6      719.04      770.25     62.64 o 
 -10   5   6      239.10      209.68     19.08 o 
  -9   5   6      193.03      204.60     27.51 o 
  -8   5   6     1973.41     2091.74     74.43 o 
  -7   5   6      569.54      599.98     41.15 o 
  -6   5   6     1702.44     1753.90     39.41 o 
  -5   5   6     7744.83     7865.13    126.77 o 
  -4   5   6       90.30       81.50      6.18 o 
  -3   5   6      975.15     1009.79     20.17 o 
  -2   5   6     6792.32     6669.70    107.36 o 
  -1   5   6      179.72      168.53      8.40 o 
   0   5   6      367.48      388.42     10.92 o 
   1   5   6       63.88       60.38      5.63 o 
   2   5   6      186.97      196.03      8.45 o 
   3   5   6     5414.45     5437.63    127.13 o 
   4   5   6       74.52       89.76     12.17 o 
   5   5   6       16.10       32.93     26.10 o 
   6   5   6      164.88      188.89     18.37 o 
   7   5   6      100.14      100.60     22.90 o 
 -11   6   6        0.27       -9.72     15.75 o 
 -10   6   6       72.12      103.34     17.26 o 
  -9   6   6      767.22      776.40     32.41 o 
  -8   6   6       91.14       82.13     13.87 o 
  -7   6   6      715.35      766.31     37.02 o 
  -6   6   6      145.08      136.62     10.57 o 
  -5   6   6       12.70       20.52      5.93 o 
  -4   6   6     5975.33     6046.49     98.33 o 
  -3   6   6      436.11      464.74     15.03 o 
  -2   6   6      465.97      420.48     11.74 o 
  -1   6   6     3219.15     3178.62     53.54 o 
   0   6   6      662.55      642.65     15.17 o 
   1   6   6      695.43      640.99     18.05 o 
   2   6   6     2822.91     2945.30     72.42 o 
   3   6   6       10.47       21.85      9.70 o 
   4   6   6       65.89       57.71     11.17 o 
   5   6   6      628.78      658.62     55.94 o 
   6   6   6       22.99       27.55     15.13 o 
   7   6   6       83.61       53.81     19.69 o 
 -11   7   6      610.48      708.11     35.79 o 
 -10   7   6      135.46      141.32     18.05 o 
  -9   7   6      568.31      587.25     28.93 o 
  -8   7   6      230.08      237.81     18.05 o 
  -7   7   6      410.60      394.92     25.64 o 
  -6   7   6       41.22       27.54     10.25 o 
  -5   7   6     4134.06     4116.79     69.18 o 
  -4   7   6      100.50      105.05      9.64 o 
  -3   7   6      813.38      848.32     18.58 o 
  -2   7   6     3432.70     3294.83     55.69 o 
  -1   7   6      905.14      915.11     19.27 o 
   0   7   6       30.44       42.76      5.95 o 
   1   7   6      831.90      732.95     16.99 o 
   2   7   6     1217.51     1222.43     35.41 o 
   3   7   6     2190.37     2236.04     58.04 o 
   4   7   6       63.65       54.31     11.37 o 
   5   7   6        5.92       -7.34     11.88 o 
   6   7   6      498.92      545.76     26.57 o 
   7   7   6        1.22       -0.65     20.28 o 
 -10   8   6       67.72       23.21     25.44 o 
  -9   8   6     1206.72     1128.35     40.97 o 
  -8   8   6      341.59      324.14     22.86 o 
  -7   8   6       42.88       54.27     20.90 o 
  -6   8   6      337.96      342.00     15.37 o 
  -5   8   6      109.97       83.71      7.78 o 
  -4   8   6     2623.89     2598.14     48.13 o 
  -3   8   6      441.64      422.42     15.91 o 
  -2   8   6      531.98      570.96     14.89 o 
  -1   8   6     2031.73     2041.28     36.75 o 
   0   8   6      829.01      812.99     18.46 o 
   1   8   6        0.65       11.04      7.23 o 
   2   8   6     1580.21     1505.96     59.39 o 
   3   8   6        6.30      -10.96     16.52 o 
   4   8   6      231.22      228.31     16.60 o 
   5   8   6      253.52      300.70     18.16 o 
   6   8   6       45.22       50.16     13.99 o 
   7   8   6       17.82       21.13     14.82 o 
 -10   9   6      196.34      154.25     20.95 o 
  -9   9   6      196.73      209.49     30.20 o 
  -8   9   6      902.73      878.72     53.81 o 
  -7   9   6      436.17      455.04     31.10 o 
  -6   9   6      309.34      326.11     40.67 o 
  -5   9   6     2556.42     2534.62     53.59 o 
  -4   9   6        9.74        2.93      7.06 o 
  -3   9   6       21.99       16.40      6.54 o 
  -2   9   6     2238.45     2110.65     38.19 o 
  -1   9   6      260.70      256.33     10.32 o 
   0   9   6      250.37      260.88     14.45 o 
   1   9   6       17.91       27.79      8.49 o 
   2   9   6       99.64      105.16     11.70 o 
   3   9   6     2416.27     2483.90     64.49 o 
   4   9   6       60.53       84.82     13.49 o 
   5   9   6       17.94       19.62     12.80 o 
   6   9   6      314.59      330.47     22.03 o 
 -10  10   6       46.19       23.35     16.43 o 
  -9  10   6      662.34      647.23     57.57 o 
  -8  10   6        2.74      -14.50     13.76 o 
  -7  10   6      698.23      714.09     59.77 o 
  -6  10   6      182.86      158.80     18.73 o 
  -5  10   6      314.38      296.71     14.01 o 
  -4  10   6     3754.53     3712.13     63.60 o 
  -3  10   6        9.14       12.55     11.01 o 
  -2  10   6      323.94      319.56     12.39 o 
  -1  10   6      511.24      499.18     14.47 o 
   0  10   6      882.04      848.88     23.31 o 
   1  10   6     1338.89     1298.66     50.66 o 
   2  10   6     2618.11     2637.59     67.66 o 
   3  10   6       82.28       90.43     13.11 o 
   4  10   6      258.00      256.78     18.51 o 
   5  10   6       90.57      117.35     16.70 o 
   6  10   6        5.95       12.25     14.33 o 
  -9  11   6       56.17       51.71     16.40 o 
  -8  11   6      259.60      294.31     21.95 o 
  -7  11   6      252.73      233.25     19.29 o 
  -6  11   6      301.21      281.61     19.28 o 
  -5  11   6     4354.78     4143.77    103.46 o 
  -4  11   6       92.60       90.70      8.40 o 
  -3  11   6      496.35      531.19     15.65 o 
  -2  11   6     2548.52     2530.04     45.62 o 
  -1  11   6      199.07      200.88     15.55 o 
   0  11   6        0.17       -6.34      8.17 o 
   1  11   6      367.81      347.54     18.80 o 
   2  11   6      220.45      201.54     15.67 o 
   3  11   6     1227.59     1220.16     71.72 o 
   4  11   6        5.98       12.62     20.57 o 
   5  11   6        5.10        2.67     14.64 o 
   6  11   6      237.53      282.12     26.78 o 
  -9  12   6      558.07      530.62     31.24 o 
  -8  12   6        4.26       -4.91     14.15 o 
  -7  12   6      151.14      160.26     18.08 o 
  -6  12   6       20.12       16.24     13.50 o 
  -5  12   6        5.71       -9.75     12.28 o 
  -4  12   6     2126.18     2235.11     64.66 o 
  -3  12   6     1106.16     1059.01     25.24 o 
  -2  12   6      605.37      628.22     23.99 o 
  -1  12   6     1155.59     1111.28     63.15 o 
   0  12   6      197.48      201.13     12.54 o 
   1  12   6       45.53       40.58     11.68 o 
   2  12   6      930.90     1007.61     34.85 o 
   3  12   6       63.95       40.50     13.50 o 
   4  12   6        4.25       22.03     13.85 o 
   5  12   6      292.84      319.72     21.69 o 
  -8  13   6      331.94      313.67     23.88 o 
  -7  13   6      104.86      119.02     17.90 o 
  -6  13   6      348.18      366.45     23.15 o 
  -5  13   6     2037.72     1948.56     82.52 o 
  -4  13   6       10.39       17.07     10.17 o 
  -3  13   6      347.11      389.99     14.88 o 
  -2  13   6     1098.34     1134.76     29.27 o 
  -1  13   6       74.06       69.37     10.28 o 
   0  13   6      192.66      172.62     12.51 o 
   1  13   6       69.89       66.26     19.73 o 
   2  13   6       18.14       27.61     13.86 o 
   3  13   6      870.93      894.55     33.78 o 
   4  13   6        8.78       11.84     15.28 o 
   5  13   6        2.24       19.29     16.58 o 
  -8  14   6       52.06       71.70     18.17 o 
  -7  14   6       65.28       52.38     20.25 o 
  -6  14   6       81.03       37.04     18.67 o 
  -5  14   6       15.96       32.33     15.32 o 
  -4  14   6     1136.13     1204.34     34.33 o 
  -3  14   6       16.33       14.02     12.39 o 
  -2  14   6       28.14       30.50      9.81 o 
  -1  14   6      624.96      648.90     22.83 o 
   0  14   6       76.96       81.21     11.77 o 
   1  14   6      201.36      192.69     17.08 o 
   2  14   6     1255.17     1249.77     40.66 o 
   3  14   6       11.08       23.71     14.98 o 
   4  14   6       56.72       69.58     17.70 o 
  -7  15   6       65.36       60.43     30.79 o 
  -6  15   6       65.90       57.13     17.65 o 
  -5  15   6      601.13      593.33     44.62 o 
  -4  15   6       11.07       -7.63     24.78 o 
  -3  15   6      108.17      144.87     16.47 o 
  -2  15   6      962.75      907.61     34.02 o 
  -1  15   6      215.63      222.06     19.32 o 
   0  15   6        0.30       -6.42     11.17 o 
   1  15   6       88.88       78.49     12.49 o 
   2  15   6      139.06      169.46     29.99 o 
   3  15   6      469.05      508.99     26.75 o 
  -6  16   6      189.73      162.68     34.14 o 
  -5  16   6        0.50      -20.35     14.34 o 
  -4  16   6      848.66      916.65     52.46 o 
  -3  16   6       99.41      100.25     20.63 o 
  -2  16   6        8.81       10.50     15.09 o 
  -1  16   6      326.40      338.68     17.27 o 
   0  16   6      196.20      178.32     15.00 o 
   1  16   6       89.86       71.27     13.82 o 
   2  16   6      248.33      274.75     20.85 o 
   3  16   6       11.39       -9.49     15.97 o 
  -5  17   6      867.43      793.35     52.20 o 
  -4  17   6       44.22       48.31     22.39 o 
  -3  17   6       85.69       86.20     17.09 o 
  -2  17   6      490.77      529.05     50.57 o 
  -1  17   6       24.15       42.07     18.20 o 
   0  17   6       31.97       35.60     13.53 o 
   1  17   6       20.04        7.48     12.56 o 
  -3  18   6        1.32       18.70     16.91 o 
  -2  18   6       28.29       26.08     17.87 o 
  -1  18   6      129.79       99.71     19.09 o 
   0  18   6       28.07       14.00     17.59 o 
 -11   0   7       27.13       31.16     32.35 o 
 -10   0   7      225.24      212.61     35.25 o 
  -9   0   7     1306.52     1363.84     82.72 o 
  -8   0   7      398.14      401.69     90.08 o 
  -7   0   7     1922.51     2060.20     80.27 o 
  -6   0   7     3532.07     3260.29    114.42 o 
  -5   0   7      297.66      356.46     26.76 o 
  -4   0   7      320.95      316.69     21.83 o 
  -3   0   7       31.74       42.96     10.68 o 
  -2   0   7      169.79      141.60     13.59 o 
  -1   0   7     2377.57     2339.54     81.47 o 
   0   0   7     1941.32     1827.75     65.57 o 
   1   0   7     1664.88     1611.53     59.41 o 
   2   0   7     5189.51     5344.37    176.11 o 
   3   0   7      155.99      140.78     17.29 o 
   4   0   7      718.03      743.20     37.39 o 
   5   0   7        7.31      -10.64     10.46 o 
 -11   1   7      161.48      167.03     26.74 o 
 -10   1   7       23.49        5.01     15.17 o 
  -9   1   7       14.75       29.67     11.16 o 
  -8   1   7     2561.50     2807.63     62.03 o 
  -7   1   7       75.30       89.99     12.87 o 
  -6   1   7      582.04      563.05     17.91 o 
  -5   1   7     8388.16     8126.16    205.57 o 
  -4   1   7       89.00       95.31     13.75 o 
  -3   1   7      171.92      174.01     10.78 o 
  -2   1   7      164.86      141.63      9.75 o 
  -1   1   7     1372.79     1426.49     37.68 o 
   0   1   7      687.33      677.72     21.86 o 
   1   1   7      268.92      286.35     11.24 o 
   2   1   7      591.04      616.89     17.54 o 
   3   1   7      794.12      818.25     21.67 o 
   4   1   7       38.27       58.16      8.86 o 
   5   1   7        4.21       11.93      9.23 o 
   6   1   7      112.84      130.11     22.82 o 
 -11   2   7        1.26       10.67     15.90 o 
 -10   2   7       22.89        4.27     12.12 o 
  -9   2   7      845.26      899.54     44.71 o 
  -8   2   7      218.01      233.00     24.43 o 
  -7   2   7      316.03      326.69     16.15 o 
  -6   2   7      317.68      294.43     16.06 o 
  -5   2   7      137.02      138.56      8.59 o 
  -4   2   7     1772.62     1713.60     35.98 o 
  -3   2   7      202.23      189.69      8.49 o 
  -2   2   7       68.83       88.70      6.86 o 
  -1   2   7     1524.80     1507.36     31.65 o 
   0   2   7     1666.61     1636.27     34.15 o 
   1   2   7     1019.77     1047.61     24.34 o 
   2   2   7     3421.95     3468.63     68.13 o 
   3   2   7        4.53        4.69      9.53 o 
   4   2   7      116.02      131.12      9.12 o 
   5   2   7       37.97       59.49     16.39 o 
   6   2   7      448.16      465.72     20.23 o 
 -11   3   7      221.90      203.33     20.67 o 
 -10   3   7        1.33       -6.50     12.35 o 
  -9   3   7       12.79       19.12     16.17 o 
  -8   3   7      528.49      592.83     32.99 o 
  -7   3   7     1050.44     1115.91     29.60 o 
  -6   3   7      856.04      766.12     29.95 o 
  -5   3   7     6985.26     6724.23    127.20 o 
  -4   3   7      783.83      807.00     22.38 o 
  -3   3   7       56.82       53.58      6.14 o 
  -2   3   7     2616.67     2715.74     82.94 o 
  -1   3   7      870.20      811.94     19.83 o 
   0   3   7      942.05      924.24     23.55 o 
   1   3   7      586.47      639.03     17.46 o 
   2   3   7      330.00      333.36     22.70 o 
   3   3   7     1025.36     1060.35     22.79 o 
   4   3   7      132.05      167.06     11.51 o 
   5   3   7       45.16       59.21     10.81 o 
   6   3   7      552.98      617.96     23.11 o 
   7   3   7        5.45        4.74     15.12 o 
 -11   4   7       11.12       22.66     25.75 o 
 -10   4   7       11.09       13.70     14.18 o 
  -9   4   7      780.41      866.95     66.36 o 
  -8   4   7      415.54      419.66     18.48 o 
  -7   4   7     2423.51     2556.11     65.35 o 
  -6   4   7     4018.64     3774.70     75.30 o 
  -5   4   7       45.37       38.89      7.62 o 
  -4   4   7     2837.48     2739.86     71.80 o 
  -3   4   7       20.06       21.99      5.67 o 
  -2   4   7       90.62      104.93     10.63 o 
  -1   4   7     2191.64     2169.70     44.05 o 
   0   4   7       95.51       75.50      8.32 o 
   1   4   7      524.77      505.86     15.47 o 
   2   4   7     4928.43     5003.43     82.96 o 
   3   4   7      188.00      197.54     11.61 o 
   4   4   7      149.81      169.42     12.12 o 
   5   4   7       87.50      117.32     12.15 o 
   6   4   7       19.48       31.93     13.60 o 
   7   4   7       10.22       -3.34     20.67 o 
 -11   5   7      106.04      108.29     19.35 o 
 -10   5   7       38.20        8.66     14.01 o 
  -9   5   7       10.10       -2.65     12.88 o 
  -8   5   7     1449.86     1553.39     95.28 o 
  -7   5   7     1150.00     1234.51     72.89 o 
  -6   5   7     1860.88     1801.52     40.31 o 
  -5   5   7     7299.85     7063.75    133.92 o 
  -4   5   7       87.95       91.00     16.69 o 
  -3   5   7      160.02      167.05     18.94 o 
  -2   5   7      128.75      142.99     16.98 o 
  -1   5   7     2307.51     2237.55     39.38 o 
   0   5   7     1841.90     1804.07     32.98 o 
   1   5   7       25.37       26.36      8.26 o 
   2   5   7     1046.16     1090.89     23.15 o 
   3   5   7      655.71      632.11     20.40 o 
   4   5   7      119.65      148.50     20.47 o 
   5   5   7        1.90        4.96     11.33 o 
   6   5   7       78.87       82.36     18.37 o 
 -11   6   7       33.92       35.50     17.55 o 
 -10   6   7       22.68        8.37     15.33 o 
  -9   6   7      545.08      538.44     28.11 o 
  -8   6   7      264.21      281.98     24.76 o 
  -7   6   7      438.47      465.59     21.24 o 
  -6   6   7      313.93      323.27     25.15 o 
  -5   6   7       59.18       56.69      7.06 o 
  -4   6   7      454.51      417.54     12.66 o 
  -3   6   7        5.14        5.34      5.60 o 
  -2   6   7      434.66      443.52     12.97 o 
  -1   6   7     1654.73     1595.15     29.94 o 
   0   6   7     1302.41     1258.47     24.90 o 
   1   6   7      556.32      605.98     15.54 o 
   2   6   7     2527.09     2604.27     54.33 o 
   3   6   7       10.05       12.01      8.71 o 
   4   6   7       77.81       93.99     12.72 o 
   5   6   7       14.21       29.60     12.73 o 
   6   6   7      202.45      207.68     18.86 o 
 -10   7   7       62.79       60.99     16.70 o 
  -9   7   7        1.83       -6.14     21.55 o 
  -8   7   7      896.89      912.16     34.22 o 
  -7   7   7       26.95       47.51     10.63 o 
  -6   7   7      425.09      424.32     25.10 o 
  -5   7   7     7052.75     7075.03    115.32 o 
  -4   7   7      382.81      402.37     13.97 o 
  -3   7   7       47.40       46.17      6.67 o 
  -2   7   7      419.42      428.50     22.95 o 
  -1   7   7      480.61      468.53     13.74 o 
   0   7   7      381.15      362.77     12.76 o 
   1   7   7     1317.32     1377.97     32.41 o 
   2   7   7       12.15       12.48     13.90 o 
   3   7   7      621.90      570.11     30.23 o 
   4   7   7        2.67       -7.32     11.57 o 
   5   7   7        1.45        6.23     11.63 o 
   6   7   7      147.16      187.58     18.16 o 
 -10   8   7       38.06       21.26     15.73 o 
  -9   8   7      943.89      841.59     34.74 o 
  -8   8   7      160.83      168.70     21.82 o 
  -7   8   7      601.48      646.02     22.63 o 
  -6   8   7     1449.99     1355.08     43.74 o 
  -5   8   7      334.69      362.85     14.00 o 
  -4   8   7      385.51      409.26     13.47 o 
  -3   8   7       36.73       41.39      7.17 o 
  -2   8   7       53.62       61.72      7.21 o 
  -1   8   7     1946.47     1895.31     35.08 o 
   0   8   7      339.93      311.60     11.65 o 
   1   8   7      773.25      758.18     22.05 o 
   2   8   7     1726.57     1777.39     40.59 o 
   3   8   7      107.26      101.38     12.54 o 
   4   8   7      218.65      239.88     17.24 o 
   5   8   7       41.58       74.55     16.50 o 
   6   8   7      156.81      187.61     19.31 o 
 -10   9   7       10.40       25.44     16.39 o 
  -9   9   7        0.39       -6.21     13.64 o 
  -8   9   7      742.08      722.54     31.38 o 
  -7   9   7      209.03      244.88     18.49 o 
  -6   9   7      425.50      441.68     18.87 o 
  -5   9   7     3107.73     3083.38     54.29 o 
  -4   9   7      243.53      232.57     10.50 o 
  -3   9   7      476.52      447.61     14.46 o 
  -2   9   7       99.73      118.22      8.43 o 
  -1   9   7      860.47      874.36     24.54 o 
   0   9   7      370.43      365.57     16.29 o 
   1   9   7        3.78        6.14      8.97 o 
   2   9   7      573.95      599.10     21.16 o 
   3   9   7      580.90      570.81     25.02 o 
   4   9   7       77.05       95.51     19.55 o 
   5   9   7        1.70       -8.29     13.91 o 
 -10  10   7       12.96       -1.05     17.18 o 
  -9  10   7      465.51      434.92     26.70 o 
  -8  10   7       45.41       39.31     14.81 o 
  -7  10   7      669.58      690.75     29.43 o 
  -6  10   7      769.85      732.79     30.04 o 
  -5  10   7      350.02      308.16     14.63 o 
  -4  10   7     1224.07     1212.05     25.80 o 
  -3  10   7        0.71       -2.80      6.89 o 
  -2  10   7       26.34       27.09      9.25 o 
  -1  10   7      214.23      205.14     11.97 o 
   0  10   7      484.63      487.82     18.03 o 
   1  10   7      450.54      442.63     18.60 o 
   2  10   7     2322.85     2415.80     52.81 o 
   3  10   7       16.76       25.82     12.33 o 
   4  10   7        8.50       22.51     14.12 o 
   5  10   7        3.54       18.02     14.42 o 
  -9  11   7      104.82       81.51     33.11 o 
  -8  11   7      627.34      595.43     29.98 o 
  -7  11   7      312.35      332.34     22.20 o 
  -6  11   7      537.86      520.11     25.68 o 
  -5  11   7     3122.62     3247.20     67.43 o 
  -4  11   7       24.98       32.08      7.58 o 
  -3  11   7      146.63      150.54      9.77 o 
  -2  11   7      767.33      752.21     19.52 o 
  -1  11   7      248.03      237.35     15.51 o 
   0  11   7      334.06      338.90     15.62 o 
   1  11   7      111.33      120.83     11.89 o 
   2  11   7      169.16      189.88     14.41 o 
   3  11   7      253.20      257.39     19.04 o 
   4  11   7        8.75       26.70     21.05 o 
   5  11   7        4.58       19.38     16.07 o 
  -9  12   7      223.65      204.98     23.05 o 
  -8  12   7      147.69      144.14     18.75 o 
  -7  12   7      265.07      297.89     21.60 o 
  -6  12   7      277.91      212.66     24.99 o 
  -5  12   7        0.04      -18.37     12.24 o 
  -4  12   7      532.46      536.96     17.22 o 
  -3  12   7      174.57      176.26     10.63 o 
  -2  12   7       35.71       35.79      9.68 o 
  -1  12   7     1103.07     1137.23     29.94 o 
   0  12   7       90.91       82.83     11.78 o 
   1  12   7      234.14      255.74     14.88 o 
   2  12   7     1213.92     1320.10     34.84 o 
   3  12   7      216.42      210.75     23.02 o 
   4  12   7       81.71      107.34     17.65 o 
  -8  13   7      397.08      387.22     34.02 o 
  -7  13   7       17.20       11.45     14.76 o 
  -6  13   7      233.25      240.30     20.57 o 
  -5  13   7     1682.46     1646.65     50.62 o 
  -4  13   7       22.51        2.47     11.56 o 
  -3  13   7       12.81        6.80      8.43 o 
  -2  13   7      198.69      186.42     13.34 o 
  -1  13   7      209.76      210.59     17.69 o 
   0  13   7      314.28      310.20     15.90 o 
   1  13   7      136.07      156.48     13.78 o 
   2  13   7      229.96      247.25     16.33 o 
   3  13   7      485.30      436.55     25.01 o 
   4  13   7       49.34       42.08     15.42 o 
  -7  14   7      251.40      228.51     21.49 o 
  -6  14   7      371.08      346.47     23.08 o 
  -5  14   7        4.77      -16.78     13.31 o 
  -4  14   7      300.83      308.67     16.51 o 
  -3  14   7       10.28        4.54     11.20 o 
  -2  14   7      144.34      132.46     12.58 o 
  -1  14   7      339.23      334.90     16.43 o 
   0  14   7      229.81      247.87     15.91 o 
   1  14   7      441.19      428.71     19.59 o 
   2  14   7      979.06     1031.28     31.16 o 
   3  14   7       11.78       23.93     15.53 o 
  -7  15   7       10.87        5.15     22.74 o 
  -6  15   7      186.99      202.50     20.73 o 
  -5  15   7     1159.16     1191.43     41.53 o 
  -4  15   7       47.87       45.47     19.51 o 
  -3  15   7        7.72       17.28     19.46 o 
  -2  15   7       82.14      112.06     12.77 o 
  -1  15   7      121.21      117.23     13.39 o 
   0  15   7      130.34      123.69     14.58 o 
   1  15   7      122.53      125.42     15.36 o 
   2  15   7       12.80       23.14     12.87 o 
  -6  16   7      206.72      185.14     44.97 o 
  -5  16   7        3.27      -10.43     20.60 o 
  -4  16   7      140.19      166.29     28.26 o 
  -3  16   7        1.24        3.62     16.44 o 
  -2  16   7       51.17       42.96     16.22 o 
  -1  16   7      328.58      346.15     18.65 o 
   0  16   7       36.44       65.54     14.08 o 
   1  16   7       74.08      109.75     17.34 o 
  -4  17   7       68.48       30.12     24.69 o 
  -3  17   7        1.39        0.65     16.33 o 
  -2  17   7       67.99       69.25     18.16 o 
  -1  17   7      115.89      112.40     17.35 o 
   0  17   7       67.69       44.40     14.44 o 
 -11   0   8       35.89       29.25     32.78 o 
 -10   0   8       50.50       16.03     27.75 o 
  -9   0   8      762.42      837.46     53.92 o 
  -8   0   8      985.77      994.12     53.08 o 
  -7   0   8     1072.44     1158.50     52.91 o 
  -6   0   8     4558.01     4287.59    146.50 o 
  -5   0   8       81.93       86.37     16.63 o 
  -4   0   8      205.34      210.83     18.04 o 
  -3   0   8      629.70      580.32     29.60 o 
  -2   0   8      873.50      822.15     36.43 o 
  -1   0   8     1695.59     1519.42     57.54 o 
   0   0   8       16.30       33.76     12.90 o 
   1   0   8       13.93        9.90     11.30 o 
   2   0   8     1890.58     1825.95     68.82 o 
   3   0   8       27.55       26.63     13.29 o 
   4   0   8        3.84        0.42     15.11 o 
   5   0   8        0.96        4.84     12.63 o 
 -11   1   8       60.68       37.95     22.57 o 
 -10   1   8        0.95       -3.74     18.56 o 
  -9   1   8     1021.57     1163.65     55.52 o 
  -8   1   8     2792.35     3122.32     82.36 o 
  -7   1   8       47.08       72.06     13.54 o 
  -6   1   8      112.65       99.29     13.05 o 
  -5   1   8     2546.57     2423.08     62.11 o 
  -4   1   8      422.03      404.26     18.11 o 
  -3   1   8       93.47       70.03     14.24 o 
  -2   1   8      334.10      332.39     15.91 o 
  -1   1   8     2369.93     2220.16     56.02 o 
   0   1   8      568.98      515.37     19.80 o 
   1   1   8      444.24      481.21     20.08 o 
   2   1   8      123.01      126.41     11.60 o 
   3   1   8      120.65      101.02     11.70 o 
   4   1   8       37.63        8.03     11.38 o 
   5   1   8       62.18       72.92     14.50 o 
 -11   2   8       71.63       70.47     24.52 o 
 -10   2   8       66.09       27.21     19.36 o 
  -9   2   8     1421.32     1704.87    120.62 o 
  -8   2   8      271.85      305.24     20.49 o 
  -7   2   8      248.57      285.42     19.09 o 
  -6   2   8     1447.88     1486.50     43.22 o 
  -5   2   8        3.82        5.59     15.96 o 
  -4   2   8       11.82        6.76      8.25 o 
  -3   2   8      364.03      334.83     16.31 o 
  -2   2   8     3157.81     3131.21     75.98 o 
  -1   2   8     5971.56     5596.66    129.96 o 
   0   2   8       71.59       91.43     10.50 o 
   1   2   8       33.44       21.97      8.47 o 
   2   2   8      255.96      255.96     14.82 o 
   3   2   8       39.96       35.28     13.09 o 
   4   2   8      158.49      164.96     15.99 o 
   5   2   8        2.77       13.01     13.49 o 
   6   2   8      383.58      494.68     39.65 o 
 -11   3   8       73.11       82.57     31.11 o 
 -10   3   8        2.95       22.67     18.20 o 
  -9   3   8      435.13      520.01     48.27 o 
  -8   3   8      874.57     1065.23     37.97 o 
  -7   3   8       84.07       71.56     13.12 o 
  -6   3   8        7.14        6.64     10.70 o 
  -5   3   8     3557.14     3399.34     83.31 o 
  -4   3   8      401.14      380.92     38.00 o 
  -3   3   8        7.55        6.49      8.37 o 
  -2   3   8     1311.29     1272.98     35.84 o 
  -1   3   8     1639.45     1630.68     52.74 o 
   0   3   8     1942.92     1771.32     46.52 o 
   1   3   8     1355.27     1376.94     38.82 o 
   2   3   8        1.38        0.48      9.14 o 
   3   3   8      177.41      152.35     18.83 o 
   4   3   8        2.86       -0.24     20.42 o 
   5   3   8      189.61      204.54     17.91 o 
   6   3   8      305.09      305.87     22.02 o 
 -11   4   8       87.75       47.00     29.67 o 
 -10   4   8       56.27       43.45     19.85 o 
  -9   4   8      656.15      745.06     37.98 o 
  -8   4   8      867.09      881.19     40.06 o 
  -7   4   8      415.09      432.99     23.69 o 
  -6   4   8      696.71      717.62     27.76 o 
  -5   4   8     1263.21     1185.79     35.69 o 
  -4   4   8      527.02      546.51     21.97 o 
  -3   4   8      483.53      462.01     19.71 o 
  -2   4   8     2158.59     2045.21     52.72 o 
  -1   4   8     2506.98     2371.34     59.66 o 
   0   4   8        0.97       14.84      8.24 o 
   1   4   8       64.91       64.70     10.50 o 
   2   4   8     1408.66     1421.77     33.28 o 
   3   4   8      158.67      155.91     16.04 o 
   4   4   8        2.60        6.00     13.32 o 
   5   4   8        5.44        6.60     14.67 o 
   6   4   8      240.46      298.42     22.67 o 
 -11   5   8        5.72       37.92     31.81 o 
 -10   5   8        2.01       55.76     29.64 o 
  -9   5   8      612.42      701.83     42.40 o 
  -8   5   8     2283.85     2519.49    165.87 o 
  -7   5   8        8.59        0.24      8.74 o 
  -6   5   8      677.45      586.70     19.45 o 
  -5   5   8     2109.08     2028.53     69.79 o 
  -4   5   8      545.64      558.94     22.97 o 
  -3   5   8        9.95       11.97     10.11 o 
  -2   5   8      203.71      184.21     12.54 o 
  -1   5   8     1913.22     1828.22     48.20 o 
   0   5   8      450.13      408.42     15.69 o 
   1   5   8      858.71      873.94     35.81 o 
   2   5   8       16.57       21.03     12.26 o 
   3   5   8      110.86       75.99     14.52 o 
   4   5   8       37.34       40.67     19.33 o 
   5   5   8      134.77      167.78     18.37 o 
 -10   6   8      145.55      146.48     41.21 o 
  -9   6   8     1098.05     1134.40     39.93 o 
  -8   6   8      146.22      170.01     13.81 o 
  -7   6   8       55.46       95.86     12.97 o 
  -6   6   8     1481.66     1442.05     35.11 o 
  -5   6   8       22.45       13.38      7.06 o 
  -4   6   8       32.32       42.76      7.11 o 
  -3   6   8      254.24      249.19     10.25 o 
  -2   6   8     1343.37     1358.15     26.94 o 
  -1   6   8     3756.83     3581.46     61.09 o 
   0   6   8       30.28       39.90      6.85 o 
   1   6   8        4.08        5.11      6.62 o 
   2   6   8      356.75      375.43     16.54 o 
   3   6   8        5.72        4.93     14.93 o 
   4   6   8       32.72       30.51     14.79 o 
   5   6   8        0.55      -17.76     14.42 o 
 -10   7   8        1.69       25.82     16.12 o 
  -9   7   8      728.15      713.44     49.39 o 
  -8   7   8     1063.37     1160.64     42.06 o 
  -7   7   8       20.24       11.49      9.96 o 
  -6   7   8        5.99        4.77      8.74 o 
  -5   7   8     1980.45     2028.24     37.80 o 
  -4   7   8      147.53      158.06     12.61 o 
  -3   7   8       87.30       93.55      8.34 o 
  -2   7   8       71.47       69.07      8.41 o 
  -1   7   8     2929.83     2830.52     49.81 o 
   0   7   8     1529.11     1463.52     28.98 o 
   1   7   8      483.35      538.37     19.00 o 
   2   7   8       31.38       29.01     10.07 o 
   3   7   8       25.77       17.69     10.64 o 
   4   7   8       39.97       44.04     11.99 o 
   5   7   8       57.53       80.55     20.23 o 
 -10   8   8       97.35       89.03     17.72 o 
  -9   8   8      929.69      953.21     37.35 o 
  -8   8   8      174.97      166.68     17.30 o 
  -7   8   8      448.60      452.72     19.69 o 
  -6   8   8     1419.02     1397.54     34.87 o 
  -5   8   8       21.14       19.42      7.36 o 
  -4   8   8      163.42      179.30     11.46 o 
  -3   8   8        8.32       13.65     12.66 o 
  -2   8   8      933.67      929.99     21.06 o 
  -1   8   8     1417.98     1409.04     28.60 o 
   0   8   8        7.00      -10.94      8.53 o 
   1   8   8        2.44        0.45      8.96 o 
   2   8   8      974.81      931.12     26.49 o 
   3   8   8        1.21       -3.26     10.48 o 
   4   8   8       42.79       45.51     12.21 o 
   5   8   8        5.82       10.90     12.85 o 
  -9   9   8      333.15      332.45     23.88 o 
  -8   9   8     1496.42     1574.21     50.17 o 
  -7   9   8      111.36       89.86     15.10 o 
  -6   9   8       44.57       43.30     10.50 o 
  -5   9   8     1722.72     1818.45     35.47 o 
  -4   9   8        4.68       -8.02      7.05 o 
  -3   9   8       74.60       74.60      8.49 o 
  -2   9   8      634.99      628.68     20.79 o 
  -1   9   8      299.74      300.22     14.99 o 
   0   9   8      289.47      268.97     13.54 o 
   1   9   8      371.25      399.51     17.96 o 
   2   9   8       34.51       35.23     10.48 o 
   3   9   8      100.98      109.91     17.28 o 
   4   9   8        1.17       -9.60     11.70 o 
  -9  10   8      407.36      426.40     26.66 o 
  -8  10   8      303.29      244.89     20.47 o 
  -7  10   8      224.89      231.52     19.23 o 
  -6  10   8      481.47      509.54     26.28 o 
  -5  10   8      400.64      379.73     17.50 o 
  -4  10   8       13.90       12.90      7.68 o 
  -3  10   8      810.44      817.44     20.61 o 
  -2  10   8      979.32      990.07     23.36 o 
  -1  10   8     1298.32     1309.96     32.42 o 
   0  10   8       12.27       20.05      9.41 o 
   1  10   8        7.14        8.86      9.74 o 
   2  10   8       84.31       92.28     12.31 o 
   3  10   8      197.43      180.58     15.24 o 
   4  10   8        4.68       -5.10     19.13 o 
  -9  11   8      292.49      297.93     24.66 o 
  -8  11   8      504.07      564.96     29.60 o 
  -7  11   8        0.77      -20.90     13.93 o 
  -6  11   8       61.50       65.08     15.27 o 
  -5  11   8      814.02      915.10     37.41 o 
  -4  11   8      332.93      334.80     16.98 o 
  -3  11   8      147.43      159.22     10.76 o 
  -2  11   8      235.80      247.84     13.81 o 
  -1  11   8     1033.81     1055.13     34.58 o 
   0  11   8      383.85      394.85     17.99 o 
   1  11   8      258.95      296.27     16.43 o 
   2  11   8       23.82       20.66     11.24 o 
   3  11   8       47.39       30.02     12.54 o 
   4  11   8        6.09        8.51     13.08 o 
  -8  12   8      172.14      183.86     20.11 o 
  -7  12   8      130.21      185.31     19.07 o 
  -6  12   8      423.65      442.60     25.98 o 
  -5  12   8        4.33       16.45     13.08 o 
  -4  12   8       91.65       84.66      9.86 o 
  -3  12   8        8.96        2.45      8.26 o 
  -2  12   8     1052.30     1092.15     29.72 o 
  -1  12   8     2487.64     2440.67     60.67 o 
   0  12   8       32.79       25.21     14.98 o 
   1  12   8       50.10       53.06     12.18 o 
   2  12   8      378.41      389.25     19.70 o 
   3  12   8       12.32        8.48     12.80 o 
  -7  13   8       19.88       17.98     33.63 o 
  -6  13   8       85.96       66.76     16.06 o 
  -5  13   8      640.48      614.35     29.47 o 
  -4  13   8      154.76      157.82     11.17 o 
  -3  13   8        1.07      -10.02      9.90 o 
  -2  13   8      102.51       80.39     11.88 o 
  -1  13   8      314.75      344.28     17.62 o 
   0  13   8      216.32      204.98     15.41 o 
   1  13   8      165.17      176.64     15.01 o 
   2  13   8       66.24       77.39     13.51 o 
  -7  14   8      154.82      188.06     28.22 o 
  -6  14   8      472.16      515.84     41.30 o 
  -5  14   8       19.80       19.38     15.54 o 
  -4  14   8       16.45       -4.09     17.56 o 
  -3  14   8      173.40      182.43     14.18 o 
  -2  14   8      384.09      406.25     21.41 o 
  -1  14   8      399.89      443.80     22.95 o 
   0  14   8        4.15        9.81     11.98 o 
   1  14   8        4.12       17.75     15.18 o 
   2  14   8      213.04      241.58     18.28 o 
  -6  15   8       70.00       71.05     17.54 o 
  -5  15   8      479.74      573.00     46.06 o 
  -4  15   8        1.37       -9.61     21.19 o 
  -3  15   8        6.52       -6.88     13.67 o 
  -2  15   8       69.76       70.74     13.41 o 
  -1  15   8      438.31      471.59     20.89 o 
   0  15   8      309.99      307.10     18.21 o 
   1  15   8       98.42      104.98     15.50 o 
  -4  16   8       63.47       75.79     25.28 o 
  -3  16   8       19.33       19.65     15.45 o 
  -2  16   8      277.53      286.18     17.25 o 
  -1  16   8      484.74      489.41     22.47 o 
 -11   0   9      170.19      198.62     40.02 o 
 -10   0   9      412.67      422.04     42.62 o 
  -9   0   9      920.47     1004.98     55.27 o 
  -8   0   9      360.09      423.42     34.63 o 
  -7   0   9       22.92        1.34     17.74 o 
  -6   0   9      215.50      174.82     21.70 o 
  -5   0   9     1726.55     1773.17     69.54 o 
  -4   0   9     1538.80     1427.43     57.95 o 
  -3   0   9      139.42      114.32     16.22 o 
  -2   0   9     2312.53     2142.80     77.95 o 
  -1   0   9     1279.95     1071.44     45.47 o 
   0   0   9      364.59      341.35     24.18 o 
   1   0   9      220.90      190.64     18.69 o 
   2   0   9      172.60      141.73     19.36 o 
   3   0   9      969.46     1034.25     47.21 o 
   4   0   9      201.93      238.63     25.01 o 
   5   0   9      111.13      120.58     24.72 o 
 -11   1   9      140.06      162.96     26.25 o 
 -10   1   9       80.62       85.05     20.84 o 
  -9   1   9      698.10      816.90     36.03 o 
  -8   1   9     1226.30     1308.41     43.41 o 
  -7   1   9       60.59       52.77     14.03 o 
  -6   1   9      320.24      298.84     17.38 o 
  -5   1   9      276.56      249.72     16.27 o 
  -4   1   9      750.04      744.89     26.37 o 
  -3   1   9      244.45      225.05     14.26 o 
  -2   1   9     1073.39     1023.85     31.12 o 
  -1   1   9      277.13      274.86     15.20 o 
   0   1   9        1.35       10.87     13.41 o 
   1   1   9      212.28      227.99     14.50 o 
   2   1   9      422.56      496.25     22.28 o 
   3   1   9       25.86       19.63     11.73 o 
   4   1   9        1.83        2.03     10.40 o 
   5   1   9       75.93       85.47     17.06 o 
 -10   2   9      157.12      167.75     22.40 o 
  -9   2   9      958.40     1183.02     68.58 o 
  -8   2   9      193.99      188.00     18.49 o 
  -7   2   9       26.37       18.79     14.98 o 
  -6   2   9      225.17      203.32     15.17 o 
  -5   2   9      728.67      740.89     34.91 o 
  -4   2   9        1.95       -3.55      9.64 o 
  -3   2   9        0.00        1.12      9.17 o 
  -2   2   9     2018.88     1924.95     50.63 o 
  -1   2   9     1949.62     1815.12     48.20 o 
   0   2   9      239.85      246.62     14.21 o 
   1   2   9       23.20       22.08     11.37 o 
   2   2   9        0.31       10.23     10.14 o 
   3   2   9      401.25      418.66     21.47 o 
   4   2   9       45.58       40.21     14.16 o 
   5   2   9       66.92       72.22     16.88 o 
 -10   3   9       31.99       28.42     20.36 o 
  -9   3   9      788.42      865.09     54.85 o 
  -8   3   9      807.39      945.69     44.09 o 
  -7   3   9      165.38      184.46     29.92 o 
  -6   3   9       54.87       65.99     12.10 o 
  -5   3   9      161.43      144.11     13.48 o 
  -4   3   9      685.77      681.06     25.43 o 
  -3   3   9     1866.82     1731.53     47.28 o 
  -2   3   9     1333.50     1271.82     37.29 o 
  -1   3   9     1038.42      995.94     48.34 o 
   0   3   9      192.75      192.67     13.48 o 
   1   3   9      411.15      426.41     20.32 o 
   2   3   9      614.67      627.96     27.64 o 
   3   3   9       40.69       44.73     13.68 o 
   4   3   9        3.73       11.66     14.72 o 
   5   3   9      149.46      196.31     29.08 o 
 -10   4   9      241.57      271.85     49.15 o 
  -9   4   9     1165.62     1416.59     48.68 o 
  -8   4   9       42.47       54.91     19.89 o 
  -7   4   9        3.57        2.39     14.31 o 
  -6   4   9        3.68       13.49     22.69 o 
  -5   4   9     2939.87     2909.13     75.13 o 
  -4   4   9      558.64      468.45     21.45 o 
  -3   4   9        0.06       -5.98      9.54 o 
  -2   4   9     1428.65     1364.38     39.11 o 
  -1   4   9     1789.95     1695.51     68.90 o 
   0   4   9      772.77      766.15     30.02 o 
   1   4   9       61.74       50.07     10.69 o 
   2   4   9        8.52       12.82      8.99 o 
   3   4   9      507.50      550.31     26.01 o 
   4   4   9      173.55      207.72     20.08 o 
   5   4   9       47.07       76.80     17.46 o 
 -10   5   9        1.94       11.36     25.39 o 
  -9   5   9      649.10      681.71     32.63 o 
  -8   5   9      740.79      871.85     35.50 o 
  -7   5   9        8.56        3.22     12.66 o 
  -6   5   9      149.09      137.34     18.55 o 
  -5   5   9        1.33       -4.17     10.65 o 
  -4   5   9     1843.75     1779.48     48.81 o 
  -3   5   9      716.87      680.75     46.08 o 
  -2   5   9      987.74      960.05     49.08 o 
  -1   5   9      841.44      782.06     29.75 o 
   0   5   9       20.51       23.50      8.74 o 
   1   5   9       22.55       36.57      9.12 o 
   2   5   9      275.46      290.94     19.30 o 
   3   5   9        5.52        3.08     13.48 o 
   4   5   9        8.03       -2.68     14.57 o 
 -10   6   9      130.24      130.24     33.07 o 
  -9   6   9      598.20      709.75     35.18 o 
  -8   6   9      212.59      206.60     19.17 o 
  -7   6   9       11.14        1.70     13.49 o 
  -6   6   9       87.59       78.52     13.62 o 
  -5   6   9      783.53      815.58     23.26 o 
  -4   6   9      293.56      275.52     13.01 o 
  -3   6   9       10.19       16.91      8.53 o 
  -2   6   9     1600.69     1570.55     35.96 o 
  -1   6   9      554.34      520.11     18.46 o 
   0   6   9       19.93       30.42      9.20 o 
   1   6   9        7.29       -3.13     11.93 o 
   2   6   9        0.19        4.58     12.37 o 
   3   6   9      398.68      407.91     23.66 o 
   4   6   9       14.11       42.31     16.20 o 
 -10   7   9       16.51      -35.04     24.56 o 
  -9   7   9      853.28      910.39     56.20 o 
  -8   7   9     1300.21     1430.10     85.84 o 
  -7   7   9      328.79      321.10     21.03 o 
  -6   7   9        5.27       -7.96     11.25 o 
  -5   7   9      309.23      282.28     13.76 o 
  -4   7   9      233.90      237.65     12.73 o 
  -3   7   9      254.44      245.10     13.41 o 
  -2   7   9      721.44      724.79     22.05 o 
  -1   7   9       37.02       35.51      9.17 o 
   0   7   9        2.64        8.44      8.77 o 
   1   7   9      365.90      392.83     21.85 o 
   2   7   9      427.11      480.70     25.16 o 
   3   7   9       97.19       91.25     17.07 o 
   4   7   9       17.03       23.95     17.31 o 
  -9   8   9      619.46      672.49     48.19 o 
  -8   8   9      136.50      141.86     26.35 o 
  -7   8   9       10.95        1.41     14.24 o 
  -6   8   9      114.12      102.27     15.78 o 
  -5   8   9      899.56      903.66     35.37 o 
  -4   8   9      486.14      422.98     17.21 o 
  -3   8   9      263.18      264.52     13.34 o 
  -2   8   9      921.76      916.24     27.95 o 
  -1   8   9     1245.90     1271.34     31.65 o 
   0   8   9       59.04       74.84     13.93 o 
   1   8   9       27.17       24.23     12.91 o 
   2   8   9        6.04        8.61     14.65 o 
   3   8   9      232.29      250.97     20.61 o 
   4   8   9      149.45      175.93     21.06 o 
  -9   9   9      300.36      301.94     35.19 o 
  -8   9   9      651.67      737.39     49.93 o 
  -7   9   9       31.45       48.34     14.74 o 
  -6   9   9      148.38      149.14     27.30 o 
  -5   9   9      135.80      122.31     16.84 o 
  -4   9   9      444.83      457.77     18.41 o 
  -3   9   9      463.17      466.07     18.66 o 
  -2   9   9      738.88      752.24     23.58 o 
  -1   9   9      315.55      337.46     20.24 o 
   0   9   9       38.37       28.75     13.83 o 
   1   9   9       53.41       81.80     15.76 o 
   2   9   9      278.59      337.59     22.20 o 
   3   9   9        3.22       -4.27     14.85 o 
  -8  10   9       35.35       35.10     24.47 o 
  -7  10   9       35.91       40.65     22.43 o 
  -6  10   9       80.15       55.86     14.67 o 
  -5  10   9      703.21      730.43     23.26 o 
  -4  10   9       79.78       74.78     10.71 o 
  -3  10   9       42.51       41.68     12.69 o 
  -2  10   9      648.01      708.61     41.90 o 
  -1  10   9      450.00      477.94     24.07 o 
   0  10   9      508.73      510.41     38.00 o 
   1  10   9      112.59      115.58     17.02 o 
   2  10   9        7.26       -1.44     14.30 o 
   3  10   9      280.32      302.75     23.92 o 
  -8  11   9      299.62      287.12     34.00 o 
  -7  11   9       17.23       -1.33     21.18 o 
  -6  11   9        4.79       -0.49     14.19 o 
  -5  11   9       42.68       21.78     10.99 o 
  -4  11   9      450.73      510.23     17.68 o 
  -3  11   9      454.63      439.35     16.49 o 
  -2  11   9      252.30      290.71     15.70 o 
  -1  11   9      488.33      538.48     37.94 o 
   0  11   9       29.36       12.14     19.47 o 
   1  11   9       54.36       42.16     16.85 o 
   2  11   9       90.79       81.79     18.40 o 
  -7  12   9       18.25        4.60     15.09 o 
  -6  12   9        8.08       22.66     15.84 o 
  -5  12   9      483.63      510.26     22.97 o 
  -4  12   9      102.51       46.45      9.91 o 
  -3  12   9        0.73        9.13     11.02 o 
  -2  12   9     1129.69     1203.07     32.58 o 
  -1  12   9     1150.29     1188.48     34.58 o 
   0  12   9       50.37       66.42     13.14 o 
   1  12   9       23.82       17.00     12.38 o 
   2  12   9        4.72       12.90     17.90 o 
  -6  13   9       94.24       88.40     20.03 o 
  -5  13   9      107.23       94.62     16.69 o 
  -4  13   9      125.61      130.96     20.89 o 
  -3  13   9       89.96       70.20     17.19 o 
  -2  13   9      205.22      188.27     19.64 o 
  -1  13   9      116.82      134.90     14.58 o 
   0  13   9       86.30       78.50     13.78 o 
   1  13   9       84.89       94.96     17.68 o 
  -5  14   9      298.93      335.83     23.55 o 
  -4  14   9      200.96      204.96     32.75 o 
  -3  14   9        5.67       -0.60     11.53 o 
  -2  14   9      304.96      359.87     19.40 o 
  -1  14   9      127.15      160.61     15.06 o 
   0  14   9       36.92       40.25     13.21 o 
  -3  15   9      135.48      139.10     15.88 o 
 -10   0  10      289.32      341.57     40.33 o 
  -9   0  10      257.22      309.38     34.56 o 
  -8   0  10      287.50      321.28     31.74 o 
  -7   0  10        9.13      -10.03     18.24 o 
  -6   0  10        1.76       16.75     17.88 o 
  -5   0  10     4578.86     4471.69    153.50 o 
  -4   0  10     1262.46     1202.44     51.65 o 
  -3   0  10      423.91      431.34     28.33 o 
  -2   0  10      435.69      425.37     27.73 o 
  -1   0  10       18.43       22.14     14.84 o 
   0   0  10       14.12       58.79     16.68 o 
   1   0  10        0.29       10.77     14.26 o 
   2   0  10        0.30      -11.66     14.95 o 
   3   0  10      558.23      624.67     39.12 o 
   4   0  10      236.81      273.57     28.33 o 
 -10   1  10      174.31      225.19     25.40 o 
  -9   1  10      430.17      430.90     26.56 o 
  -8   1  10       46.15       45.01     14.65 o 
  -7   1  10       55.63       60.59     13.91 o 
  -6   1  10      796.00      731.47     28.63 o 
  -5   1  10      320.84      335.31     25.96 o 
  -4   1  10      436.97      400.25     20.54 o 
  -3   1  10      354.70      321.82     17.92 o 
  -2   1  10      401.66      373.13     24.51 o 
  -1   1  10      122.17      108.76     12.19 o 
   0   1  10       16.29       15.32      9.81 o 
   1   1  10        2.91        0.94     10.04 o 
   2   1  10      504.70      589.68     35.82 o 
   3   1  10       32.38       30.96     13.07 o 
   4   1  10       66.82      100.57     18.18 o 
 -10   2  10      166.20      160.06     23.81 o 
  -9   2  10      503.96      575.06     71.86 o 
  -8   2  10      193.78      226.26     19.39 o 
  -7   2  10        2.98      -13.97     11.62 o 
  -6   2  10       27.11       17.08     12.74 o 
  -5   2  10     1943.71     1794.16     49.89 o 
  -4   2  10      935.15      905.46     30.41 o 
  -3   2  10     1675.73     1576.63     44.16 o 
  -2   2  10        1.97       16.84      9.75 o 
  -1   2  10        8.61        9.72      9.71 o 
   0   2  10       77.16       45.83     16.07 o 
   1   2  10      122.00      141.36     14.12 o 
   2   2  10       22.41       32.46     12.71 o 
   3   2  10      154.04      144.09     17.26 o 
   4   2  10       59.35       76.03     17.67 o 
 -10   3  10      134.00      155.80     22.73 o 
  -9   3  10      532.13      627.85     31.52 o 
  -8   3  10      113.04      116.42     16.59 o 
  -7   3  10       33.20       27.96     12.86 o 
  -6   3  10      379.72      346.49     19.48 o 
  -5   3  10      251.30      230.64     16.15 o 
  -4   3  10      344.11      284.66     17.15 o 
  -3   3  10      573.73      570.65     23.18 o 
  -2   3  10      645.29      571.29     23.00 o 
  -1   3  10      606.71      527.73     22.54 o 
   0   3  10       54.92       51.06     11.89 o 
   1   3  10        0.54      -15.18     10.44 o 
   2   3  10      871.05      962.83     28.11 o 
   3   3  10      228.48      211.51     20.13 o 
 -10   4  10       89.50       55.53     20.61 o 
  -9   4  10       78.00      115.06     20.38 o 
  -8   4  10      376.84      387.01     24.55 o 
  -7   4  10       13.19       -1.06     13.79 o 
  -6   4  10       21.81       -1.78     12.34 o 
  -5   4  10     2818.39     2711.25     70.26 o 
  -4   4  10      387.07      381.83     20.84 o 
  -3   4  10        7.99        5.60     10.21 o 
  -2   4  10      998.86      904.52     30.57 o 
  -1   4  10       20.74       20.93     10.64 o 
   0   4  10       15.57        0.13      9.81 o 
   1   4  10      124.71      135.24     12.21 o 
   2   4  10        6.91       12.29     14.73 o 
   3   4  10      365.17      355.13     22.25 o 
  -9   5  10      209.76      193.36     21.65 o 
  -8   5  10      108.99      101.86     25.04 o 
  -7   5  10        4.96        0.62     13.29 o 
  -6   5  10      307.94      275.39     18.75 o 
  -5   5  10        2.60       -0.64     16.70 o 
  -4   5  10      829.14      735.75     27.47 o 
  -3   5  10      204.52      203.66     15.46 o 
  -2   5  10      213.93      234.08     16.18 o 
  -1   5  10       20.72        9.36      9.27 o 
   0   5  10       24.34       19.47      9.21 o 
   1   5  10        2.34        2.41     17.04 o 
   2   5  10      421.04      505.80     27.86 o 
   3   5  10       38.53       49.03     16.38 o 
  -9   6  10      207.92      265.89     29.12 o 
  -8   6  10      171.70      257.59     21.06 o 
  -7   6  10       26.21        9.67     13.95 o 
  -6   6  10       60.36       42.76     13.83 o 
  -5   6  10     1851.00     1819.48     41.59 o 
  -4   6  10      782.22      759.18     22.96 o 
  -3   6  10     1083.67     1065.74     28.40 o 
  -2   6  10       29.30       39.67     10.22 o 
  -1   6  10        3.82      -13.66      9.10 o 
   0   6  10       63.34       48.37     10.37 o 
   1   6  10       18.12       12.02     13.17 o 
   2   6  10       12.98       -5.68     14.80 o 
   3   6  10      180.02      194.44     20.70 o 
  -9   7  10      669.42      677.70     34.05 o 
  -8   7  10       28.36       18.40     16.09 o 
  -7   7  10       27.85       28.89     14.99 o 
  -6   7  10      420.43      417.69     23.53 o 
  -5   7  10      235.23      236.06     13.71 o 
  -4   7  10      281.70      266.25     14.48 o 
  -3   7  10      619.69      621.49     21.05 o 
  -2   7  10      519.76      518.45     19.83 o 
  -1   7  10      195.20      181.52     16.50 o 
   0   7  10       13.15       -3.56     12.78 o 
   1   7  10       60.46       44.32     17.09 o 
   2   7  10      841.61      925.11     36.65 o 
   3   7  10      191.24      243.79     21.64 o 
  -8   8  10      335.57      401.77     26.58 o 
  -7   8  10       49.12       13.67     14.77 o 
  -6   8  10       11.54       -2.15     13.66 o 
  -5   8  10     1462.16     1415.99     34.97 o 
  -4   8  10      688.50      657.38     22.27 o 
  -3   8  10      414.04      410.26     18.36 o 
  -2   8  10      140.81      129.60     11.97 o 
  -1   8  10       73.09       80.51     15.00 o 
   0   8  10        9.30       21.24     17.43 o 
   1   8  10       51.31       69.34     16.54 o 
   2   8  10       14.17       25.43     16.63 o 
  -8   9  10      143.06      218.86     30.19 o 
  -7   9  10       15.94        3.41     14.82 o 
  -6   9  10      387.52      359.55     22.80 o 
  -5   9  10      204.80      224.54     14.51 o 
  -4   9  10      195.98      185.54     13.54 o 
  -3   9  10      269.33      269.04     15.12 o 
  -2   9  10      399.92      391.72     17.78 o 
  -1   9  10       47.74       56.08     14.94 o 
   0   9  10        2.44       -5.62     14.66 o 
   1   9  10        3.89       19.67     15.98 o 
   2   9  10      143.42      181.82     20.63 o 
  -7  10  10        1.13        0.95     14.87 o 
  -6  10  10        4.46        3.15     13.62 o 
  -5  10  10     1498.25     1531.46     38.02 o 
  -4  10  10      299.33      290.42     16.11 o 
  -3  10  10      117.43      111.07     16.60 o 
  -2  10  10       54.21       61.81     14.07 o 
  -1  10  10        3.14       -5.43     12.75 o 
   0  10  10        0.74        1.85     14.12 o 
   1  10  10        7.55       -2.05     15.88 o 
  -7  11  10       15.47       21.06     25.80 o 
  -6  11  10      159.79      160.24     34.27 o 
  -5  11  10       45.25       37.48     16.03 o 
  -4  11  10      166.03      172.49     14.21 o 
  -3  11  10      115.84      124.55     16.90 o 
  -2  11  10       26.71       16.95     14.25 o 
  -1  11  10      299.49      351.29     37.98 o 
   0  11  10       40.58       34.79     15.65 o 
  -6  12  10        0.01       73.21     26.28 o 
  -5  12  10      643.19      710.21     32.30 o 
  -4  12  10      325.05      321.76     17.67 o 
  -3  12  10      194.41      203.06     19.14 o 
  -2  12  10      236.38      223.70     20.58 o 
  -1  12  10       47.46       41.39     20.52 o 
   0  12  10      110.49      110.68     18.38 o 
  -4  13  10      116.28      117.56     28.05 o 
  -3  13  10       69.53       76.20     16.56 o 
  -2  13  10       86.44       98.42     24.32 o 
  -9   0  11       25.02       20.66     25.90 o 
  -7   0  11      110.71      103.11     21.69 o 
  -6   0  11       49.62       57.10     18.98 o 
  -5   0  11     1354.35     1270.47     55.95 o 
  -4   0  11      418.56      388.99     31.19 o 
  -3   0  11       29.23       15.33     16.87 o 
  -2   0  11      102.96      108.97     18.25 o 
  -1   0  11      609.16      601.88     34.86 o 
   0   0  11      349.79      361.20     28.49 o 
   1   0  11      257.25      267.95     26.85 o 
   2   0  11       12.88      -15.21     19.54 o 
  -9   1  11      461.11      527.80     29.82 o 
  -8   1  11       25.06        4.29     14.18 o 
  -7   1  11       45.45       51.79     14.67 o 
  -6   1  11     1059.83     1008.37     36.03 o 
  -5   1  11       55.31       79.39     13.11 o 
  -4   1  11        5.53        8.30     12.82 o 
  -3   1  11       78.96       80.69     12.50 o 
  -2   1  11       13.15       10.25     11.59 o 
  -1   1  11      283.41      258.15     16.59 o 
   0   1  11       98.88      105.75     19.42 o 
   1   1  11       67.72       82.59     14.34 o 
   2   1  11      137.32      170.52     16.95 o 
  -9   2  11        3.04        7.94     17.11 o 
  -8   2  11      608.77      642.26     30.61 o 
  -7   2  11      498.08      456.70     36.99 o 
  -6   2  11       19.64       31.51     12.86 o 
  -5   2  11     1067.48      984.94     33.56 o 
  -4   2  11      522.30      485.91     23.32 o 
  -3   2  11      791.67      757.64     27.95 o 
  -2   2  11       90.04       93.11     13.65 o 
  -1   2  11       39.88       69.95     12.15 o 
   0   2  11       78.97       80.10     13.66 o 
   1   2  11      584.27      646.80     27.46 o 
   2   2  11       32.29       22.21     14.30 o 
  -9   3  11      449.54      505.91     28.66 o 
  -8   3  11       12.17       18.77     14.53 o 
  -7   3  11       30.03       25.89     13.62 o 
  -6   3  11      862.99      895.99     41.07 o 
  -5   3  11      367.47      340.10     20.45 o 
  -4   3  11       20.19        8.50     12.47 o 
  -3   3  11       95.69       80.68     12.70 o 
  -2   3  11      150.75      153.58     14.84 o 
  -1   3  11      841.68      792.08     29.44 o 
   0   3  11       97.98       95.23     13.50 o 
   1   3  11        8.62        2.42     12.97 o 
   2   3  11      290.10      301.15     22.84 o 
  -9   4  11        4.39        3.69     18.48 o 
  -8   4  11      457.25      477.64     26.90 o 
  -7   4  11      236.91      220.80     18.35 o 
  -6   4  11       75.29       64.41     13.95 o 
  -5   4  11      300.73      293.51     31.75 o 
  -4   4  11        0.17       -4.49     11.23 o 
  -3   4  11      106.22      121.09     24.01 o 
  -2   4  11       19.00       19.38     11.29 o 
  -1   4  11      297.92      339.61     19.80 o 
   0   4  11      276.73      237.36     17.08 o 
   1   4  11      573.34      635.20     29.58 o 
   2   4  11       59.48       53.75     16.64 o 
  -8   5  11        6.75        5.26     25.87 o 
  -7   5  11       27.75       17.56     14.49 o 
  -6   5  11      856.72      829.44     31.86 o 
  -5   5  11       13.74       13.92     12.87 o 
  -4   5  11       22.26       29.58     12.94 o 
  -3   5  11       37.76       40.82     12.70 o 
  -2   5  11       65.95       79.52     13.27 o 
  -1   5  11      622.32      608.37     22.52 o 
   0   5  11       58.40       75.64     17.71 o 
   1   5  11       31.06       27.31     15.85 o 
  -8   6  11      600.51      647.12     32.95 o 
  -7   6  11      307.92      267.09     21.72 o 
  -6   6  11       46.17       30.25     13.90 o 
  -5   6  11      953.33      900.39     26.93 o 
  -4   6  11      339.18      290.77     15.00 o 
  -3   6  11       66.40       52.66     11.47 o 
  -2   6  11      173.48      160.32     13.75 o 
  -1   6  11       64.34       92.00     12.25 o 
   0   6  11       62.82       92.26     16.54 o 
   1   6  11      191.16      202.22     31.28 o 
  -8   7  11       12.71       35.20     17.30 o 
  -7   7  11      103.19       86.84     17.24 o 
  -6   7  11      708.64      677.43     29.75 o 
  -5   7  11      209.55      203.88     14.49 o 
  -4   7  11       20.73       29.99     10.76 o 
  -3   7  11       29.87       20.40     10.87 o 
  -2   7  11       27.46       29.24     10.99 o 
  -1   7  11       95.65      108.86     17.36 o 
   0   7  11       62.91       69.83     15.70 o 
   1   7  11       12.41       17.32     15.96 o 
  -7   8  11      252.01      262.83     21.66 o 
  -6   8  11       24.66       38.23     22.92 o 
  -5   8  11      567.34      607.52     30.70 o 
  -4   8  11      251.59      267.93     15.83 o 
  -3   8  11      225.72      232.49     15.02 o 
  -2   8  11      158.02      154.37     13.53 o 
  -1   8  11       59.81       65.63     17.09 o 
   0   8  11      109.36       94.99     17.74 o 
  -7   9  11       17.00       16.81     16.54 o 
  -6   9  11      728.96      719.47     34.32 o 
  -5   9  11       52.06       61.71     12.26 o 
  -4   9  11       89.75       69.22     12.91 o 
  -3   9  11      145.29      125.01     14.08 o 
  -2   9  11        3.03       11.12     26.29 o 
  -1   9  11      402.53      391.19     23.59 o 
   0   9  11      168.65      165.17     20.75 o 
  -6  10  11       54.96       51.25     17.90 o 
  -5  10  11      334.35      335.19     17.70 o 
  -4  10  11       95.21      105.58     13.54 o 
  -3  10  11      102.45       99.10     16.71 o 
  -2  10  11        0.96       10.37     15.24 o 
  -1  10  11       69.26       82.05     18.72 o 
  -4  11  11        0.34        6.62     12.04 o 
  -3  11  11        8.09       10.77     16.11 o 
  -8   0  12      595.85      640.88     43.68 o 
  -7   0  12      429.75      385.90     33.51 o 
  -6   0  12       89.51       84.99     21.11 o 
  -5   0  12       86.84       52.42     19.37 o 
  -4   0  12        2.85       -7.23     18.60 o 
  -3   0  12       62.93       55.76     19.91 o 
  -2   0  12      314.99      277.93     25.89 o 
  -1   0  12       74.66       80.02     19.50 o 
   0   0  12        2.70      -11.97     17.22 o 
  -8   1  12       34.90       51.17     16.92 o 
  -7   1  12        1.06       -5.43     15.17 o 
  -6   1  12      385.58      349.56     21.71 o 
  -5   1  12       26.81       21.91     13.91 o 
  -4   1  12      129.78      111.23     15.76 o 
  -3   1  12      137.12      131.76     16.10 o 
  -2   1  12       48.24       38.36     17.58 o 
  -1   1  12      335.32      286.95     19.27 o 
   0   1  12      236.01      259.63     19.08 o 
  -8   2  12      566.77      658.47     31.19 o 
  -7   2  12      567.90      591.82     34.28 o 
  -6   2  12      127.59      106.39     15.83 o 
  -5   2  12       97.11      110.52     15.31 o 
  -4   2  12       25.66       28.88     12.69 o 
  -3   2  12        2.77       12.50     13.31 o 
  -2   2  12      449.62      403.73     22.27 o 
  -1   2  12       36.62       21.92     13.29 o 
   0   2  12       56.70       47.48     15.05 o 
  -7   3  12       14.86       25.74     14.48 o 
  -6   3  12      336.59      343.34     21.13 o 
  -5   3  12        3.21        8.73     13.15 o 
  -4   3  12        1.72       -7.57     17.94 o 
  -3   3  12      187.54      173.06     16.11 o 
  -2   3  12       80.76       91.15     14.94 o 
  -1   3  12      418.09      369.70     21.33 o 
   0   3  12      161.15      212.22     18.23 o 
  -7   4  12      331.17      343.80     41.24 o 
  -6   4  12      107.76      110.96     22.89 o 
  -5   4  12      112.26       78.13     15.98 o 
  -4   4  12        7.88       12.99     13.08 o 
  -3   4  12       47.02       55.29     14.40 o 
  -2   4  12      126.54      111.77     16.54 o 
  -1   4  12      155.62      134.10     16.47 o 
   0   4  12      110.32       89.73     14.15 o 
  -7   5  12        1.35        9.67     16.34 o 
  -6   5  12      335.02      323.88     21.85 o 
  -5   5  12        7.45       15.36     17.06 o 
  -4   5  12        1.89      -13.26     13.11 o 
  -3   5  12       18.60       18.05     13.89 o 
  -2   5  12      169.75      188.29     15.30 o 
  -1   5  12      327.86      320.10     17.70 o 
  -6   6  12       57.38       51.75     16.24 o 
  -5   6  12       63.00       51.81     12.76 o 
  -4   6  12        9.11       -4.77     12.60 o 
  -3   6  12       24.66       35.47     12.77 o 
  -2   6  12      342.65      355.18     17.80 o 
  -1   6  12        1.17       -2.45     12.27 o 
  -6   7  12      324.60      305.94     36.68 o 
  -5   7  12        0.04       13.48     11.96 o 
  -4   7  12       80.53       76.70     20.83 o 
  -3   7  12      320.66      274.24     20.80 o 
  -2   7  12       14.77        9.30     12.79 o 
  -4   8  12        1.35       -1.07     12.06 o 
  -3   8  12        0.32       -5.97     12.32 o 
  -5   0  13       35.49       22.58     20.50 o 
  -4   0  13      116.08      111.15     22.48 o 
  -3   0  13      353.83      334.18     30.25 o 
  -5   1  13      108.93       89.06     16.45 o 
  -4   1  13      150.74      168.35     18.17 o 
  -4   2  13        0.99      -19.53     17.20 o 
                                                 
